# Supplementary material for: Mitochondrial bioenergetic deficits in C9orf72 amyotrophic lateral sclerosis motor neurons cause dysfunctional axonal homeostasis
Source: Acta Neuropathol. 2021 Jan 4;141(2):257–79. doi: 10.1007/s00401-020-02252-5 (PMC7847443; doi:10.1007/s00401-020-02252-5)
Supplement: Supplementary file 2 — Supplementary Data 1 (XLSX 171 kb) [file 401_2020_2252_MOESM2_ESM.xlsx]

## Sheet: Sig UP
gene	gene_name	description	chromosome	gene_length	max_transcript_length	MC9-1-1_fpkm	MC9-1-2_fpkm	MC9-1-3_fpkm	MC9-1d-1_fpkm	MC9-1d-2_fpkm	MC9-1d-3_fpkm	MC9-2-1_fpkm	MC9-2-2_fpkm	MC9-2-3_fpkm	MC9-2d-1_fpkm	MC9-2d-2_fpkm	MC9-2d-3_fpkm	MC9-1_fpkm	MC9-1d_fpkm	MC9-2_fpkm	MC9-2d_fpkm	mean_fpkm	l2fc.C9-1d_vs_C9-1	pval.C9-1d_vs_C9-1	padj.C9-1d_vs_C9-1	l2fc.C9-2d_vs_C9-2	pval.C9-2d_vs_C9-2	padj.C9-2d_vs_C9-2	max_padj	called_de	concordant_fc
ENSG00000278318	ZNF229	zinc finger protein 229 [Source:HGNC Symbol;Acc:HGNC:13022]	19	5505	5384	5.0376	4.8256	4.0975	0.465929	0.664164	0.449672	0.286817	0.246766	0.14375	0.00215555	0.00207309	0.00223943	4.65357	0.526588	0.225778	0.00215602	1.35202	-2.66116	2.69382e-95	9.95435e-92	-2.89757	4.63992e-19	7.66545e-17	7.66545e-17	TRUE	TRUE
ENSG00000092969	TGFB2	transforming growth factor beta 2 [Source:HGNC Symbol;Acc:HGNC:11768]	1	5151	5053	2.95816	5.61984	4.74519	0.776402	2.13291	1.54666	8.17614	30.3148	11.1812	2.38173	4.12841	3.29524	4.44106	1.48532	16.5574	3.26846	6.43805	-1.4276	4.75142e-32	3.51153e-29	-1.86218	1.88809e-18	2.88988e-16	2.88988e-16	TRUE	TRUE
ENSG00000262655	SPON1	spondin 1 [Source:HGNC Symbol;Acc:HGNC:11252]	11	5102	4837	4.17206	6.51938	5.24324	1.12302	2.89505	1.8616	6.44331	9.43678	4.78667	2.4377	3.80511	2.81424	5.31156	1.95989	6.88892	3.01902	4.29485	-1.2985	3.30405e-25	1.43639e-22	-1.03506	1.43853e-09	6.94766e-08	6.94766e-08	TRUE	TRUE
ENSG00000245680	ZNF585B	zinc finger protein 585B [Source:HGNC Symbol;Acc:HGNC:30948]	19	7538	6210	2.4708	2.5927	2.79467	1.01444	0.954336	0.98491	2.03275	1.81945	1.56753	1.35864	1.41092	1.196	2.61939	0.984563	1.80658	1.32185	1.6831	-1.24021	1.16192e-24	4.64173e-22	-0.378578	0.0108446	0.0868906	0.0868906	TRUE	TRUE
ENSG00000183090	FREM3	FRAS1 related extracellular matrix 3 [Source:HGNC Symbol;Acc:HGNC:25172]	4	6869	6729	6.26444	8.60364	8.31964	2.74413	4.33676	3.37067	2.52436	7.15084	5.36855	1.28145	6.1638	2.45478	7.72924	3.48385	5.01458	3.30001	4.88192	-1.10421	5.34725e-34	4.64927e-31	-0.647626	0.000423071	0.00637701	0.00637701	TRUE	TRUE
ENSG00000152137	HSPB8	heat shock protein family B (small) member 8 [Source:HGNC Symbol;Acc:HGNC:30171]	12	2860	2152	3.52623	5.06043	4.61114	1.67403	2.02186	1.82568	5.10845	8.80966	6.49889	0.954539	5.80378	2.20748	4.39926	1.84053	6.80567	2.9886	4.00851	-1.02402	2.39685e-13	2.68392e-11	-1.13223	7.31278e-06	0.00017783	0.00017783	TRUE	TRUE
ENSG00000106278	PTPRZ1	protein tyrosine phosphatase, receptor type Z1 [Source:HGNC Symbol;Acc:HGNC:9685]	7	9917	8175	3.43759	7.75229	3.42012	1.96343	3.13531	1.74054	4.43755	11.5953	8.19653	2.62063	3.6618	2.68722	4.87	2.27976	8.07647	2.98988	4.55403	-0.959559	2.32896e-19	4.71566e-17	-1.19311	1.96735e-10	1.0637e-08	1.0637e-08	TRUE	TRUE
ENSG00000068489	PRR11	proline rich 11 [Source:HGNC Symbol;Acc:HGNC:25619]	17	4080	2334	8.57476	11.232	11.8424	4.59008	6.21401	4.79519	7.48786	14.2556	4.80584	2.77954	8.71306	3.77107	10.5497	5.19976	8.84976	5.08789	7.42178	-0.922617	7.91946e-16	1.14762e-13	-0.692053	0.000739611	0.0101421	0.0101421	TRUE	TRUE
ENSG00000158270	COLEC12	collectin subfamily member 12 [Source:HGNC Symbol;Acc:HGNC:16016]	18	7340	5742	4.2007	5.03028	4.53923	2.56872	2.56506	1.76051	2.10452	4.91131	1.73325	1.23695	1.8933	1.01211	4.59007	2.2981	2.91636	1.38078	2.79633	-0.896091	1.26975e-13	1.46626e-11	-0.862446	1.7195e-06	4.76607e-05	4.76607e-05	TRUE	TRUE
ENSG00000171617	ENC1	ectodermal-neural cortex 1 [Source:HGNC Symbol;Acc:HGNC:3345]	5	5858	5657	19.1485	23.7668	12.8361	11.3095	10.8299	7.45946	17.0956	28.8916	15.1882	7.60089	13.3733	9.17976	18.5838	9.86628	20.3918	10.0513	14.7233	-0.863116	6.83462e-23	2.35685e-20	-0.907771	4.58497e-10	2.37415e-08	2.37415e-08	TRUE	TRUE
ENSG00000006116	CACNG3	calcium voltage-gated channel auxiliary subunit gamma 3 [Source:HGNC Symbol;Acc:HGNC:1407]	16	3088	3088	1.97132	2.91934	3.73754	0.977272	1.52239	1.80873	0.440539	2.27093	1.09078	0.0638902	1.36266	0.577866	2.87607	1.43613	1.26742	0.668138	1.56194	-0.833947	1.41546e-09	8.33545e-08	-0.828044	0.0038817	0.0390156	0.0390156	TRUE	TRUE
ENSG00000162496	DHRS3	dehydrogenase/reductase 3 [Source:HGNC Symbol;Acc:HGNC:17693]	1	3036	1722	9.09197	18.0927	45.6802	3.95409	13.3162	24.419	42.0552	53.5381	67.183	26.884	22.2906	44.2934	24.2883	13.8964	54.2588	31.156	30.8999	-0.749123	1.19927e-10	8.81912e-09	-0.729819	1.49981e-05	0.000339348	0.000339348	TRUE	TRUE
ENSG00000138771	SHROOM3	shroom family member 3 [Source:HGNC Symbol;Acc:HGNC:30422]	4	13159	11020	0.841841	1.33833	2.34006	0.427889	0.921274	1.2565	1.60036	3.82862	1.19097	0.39071	0.859902	0.512044	1.50674	0.868554	2.20665	0.587552	1.29237	-0.711942	5.34568e-09	2.84225e-07	-1.58034	7.08882e-15	7.16936e-13	2.84225e-07	TRUE	TRUE
ENSG00000169184	MN1	MN1 proto-oncogene, transcriptional regulator [Source:HGNC Symbol;Acc:HGNC:7180]	22	7693	7556	9.69254	10.041	9.8778	6.19809	6.23165	5.90233	7.90069	11.5667	8.35153	4.36357	8.83497	6.59662	9.87044	6.11069	9.27298	6.59838	7.96312	-0.689235	1.10399e-20	2.59017e-18	-0.451445	0.00276175	0.029649	0.029649	TRUE	TRUE
ENSG00000112902	SEMA5A	semaphorin 5A [Source:HGNC Symbol;Acc:HGNC:10736]	5	12097	11762	3.20811	2.73468	0.820127	1.15137	1.0545	0.592227	1.10658	1.17081	1.01204	0.510119	0.437465	0.495118	2.2543	0.932699	1.09648	0.480901	1.1911	-0.686726	7.89085e-05	0.00147452	-1.06646	8.47066e-11	4.81763e-09	0.00147452	TRUE	TRUE
ENSG00000146833	TRIM4	tripartite motif containing 4 [Source:HGNC Symbol;Acc:HGNC:16275]	7	4891	3383	1.50362	1.20981	1.10783	0.613287	0.57655	0.728202	3.04672	3.47647	4.48208	2.16809	2.12475	2.8726	1.27376	0.639346	3.66843	2.38848	1.9925	-0.668739	5.86029e-05	0.00114427	-0.53829	0.000246224	0.00401733	0.00401733	TRUE	TRUE
ENSG00000148848	ADAM12	ADAM metallopeptidase domain 12 [Source:HGNC Symbol;Acc:HGNC:190]	10	9860	7938	1.30526	2.53708	1.31983	1.1524	1.11201	0.577881	1.61032	2.25878	2.32076	0.992707	1.6873	1.72092	1.72072	0.94743	2.06329	1.46698	1.5496	-0.653881	1.85041e-05	0.000430723	-0.442519	0.00229585	0.0255701	0.0255701	TRUE	TRUE
ENSG00000133019	CHRM3	cholinergic receptor muscarinic 3 [Source:HGNC Symbol;Acc:HGNC:1952]	1	12170	8780	18.5323	17.4323	16.9166	10.3587	12.6397	10.6041	5.4076	9.94501	4.99347	2.42419	4.82691	3.59104	17.6271	11.2008	6.78202	3.61405	9.806	-0.65227	2.22716e-16	3.42913e-14	-0.785625	3.85151e-06	9.9347e-05	9.9347e-05	TRUE	TRUE
ENSG00000133107	TRPC4	transient receptor potential cation channel subfamily C member 4 [Source:HGNC Symbol;Acc:HGNC:12336]	13	4205	4059	0.909087	2.00776	2.16668	0.664492	1.25677	0.978404	1.63047	2.49901	1.10377	0.840603	1.61689	0.944606	1.69451	0.966555	1.74442	1.13403	1.38488	-0.597234	0.000109353	0.00192881	-0.503573	0.0109202	0.087265	0.087265	TRUE	TRUE
ENSG00000173208	ABCD2	ATP binding cassette subfamily D member 2 [Source:HGNC Symbol;Acc:HGNC:66]	12	6238	6238	1.43037	1.49719	3.14738	0.783118	1.17855	1.85884	0.581548	1.90574	0.728694	0.236277	1.20955	0.510272	2.02498	1.2735	1.07199	0.652033	1.25563	-0.5732	1.2876e-05	0.000312	-0.665236	0.00118196	0.0148663	0.0148663	TRUE	TRUE
ENSG00000102287	GABRE	gamma-aminobutyric acid type A receptor epsilon subunit [Source:HGNC Symbol;Acc:HGNC:4085]	X	9612	6176	0.55359	1.76036	5.84767	0.323721	1.19443	4.04042	0.381007	0.364771	1.38906	0.0582528	0.150001	0.357262	2.72054	1.85286	0.711614	0.188505	1.36838	-0.539816	3.97763e-06	0.000110722	-1.51767	3.65325e-09	1.60435e-07	0.000110722	TRUE	TRUE
ENSG00000082781	ITGB5	integrin subunit beta 5 [Source:HGNC Symbol;Acc:HGNC:6160]	3	6447	4372	3.94822	2.96924	2.27458	1.94567	1.79595	2.03531	4.55245	8.65678	5.49025	0.621152	1.37094	1.42578	3.06401	1.92564	6.23316	1.13929	3.09053	-0.537523	0.000146968	0.00244082	-2.18493	3.43598e-28	1.55485e-25	0.00244082	TRUE	TRUE
ENSG00000109458	GAB1	GRB2 associated binding protein 1 [Source:HGNC Symbol;Acc:HGNC:4066]	4	10119	7981	2.57294	3.13111	3.55929	2.03242	2.2559	1.99306	3.31232	5.01578	2.68113	1.81767	3.42915	2.05912	3.08778	2.09379	3.66974	2.43531	2.82166	-0.513818	5.25473e-06	0.000140452	-0.520085	0.000619747	0.00878792	0.00878792	TRUE	TRUE
ENSG00000101447	FAM83D	family with sequence similarity 83 member D [Source:HGNC Symbol;Acc:HGNC:16122]	20	2475	2475	1.02763	1.83577	1.44543	0.663005	1.29324	0.634969	1.23795	2.05853	0.731118	0.698672	0.671946	0.706375	1.43628	0.863738	1.34253	0.692331	1.08372	-0.496	0.00336308	0.0310686	-0.635879	0.0199758	0.137548	0.137548	TRUE	TRUE
ENSG00000153956	CACNA2D1	calcium voltage-gated channel auxiliary subunit alpha2delta 1 [Source:HGNC Symbol;Acc:HGNC:1399]	7	9010	7563	1.54364	1.16337	1.57392	0.765627	0.955539	1.14006	2.32378	2.32953	4.14091	1.6634	1.25296	1.91944	1.42698	0.953742	2.93141	1.61193	1.73101	-0.48966	0.000543378	0.00745744	-0.734237	5.96563e-06	0.000147834	0.00745744	TRUE	TRUE
ENSG00000163507	KIAA1524	KIAA1524 [Source:HGNC Symbol;Acc:HGNC:29302]	3	4579	4075	1.01807	1.65034	1.20712	0.786854	1.02479	0.693138	1.44061	2.29641	0.70353	1.29298	1.16956	0.482284	1.29184	0.834926	1.48019	0.981608	1.14714	-0.476859	0.00220434	0.0225608	-0.459216	0.0280498	0.174804	0.174804	TRUE	TRUE
ENSG00000110092	CCND1	cyclin D1 [Source:HGNC Symbol;Acc:HGNC:1582]	11	4830	4307	8.09306	6.74812	6.1406	5.82876	4.59827	4.67937	9.35043	17.8726	15.8183	1.04279	5.69089	4.3363	6.99393	5.03547	14.3471	3.69	7.51663	-0.465853	4.74287e-07	1.63033e-05	-1.78613	1.79319e-14	1.69669e-12	1.63033e-05	TRUE	TRUE
ENSG00000091136	LAMB1	laminin subunit beta 1 [Source:HGNC Symbol;Acc:HGNC:6486]	7	8140	5766	4.08198	6.23822	6.39643	2.50242	3.95083	5.76784	9.83264	8.55952	10.2636	5.18683	5.22458	5.02484	5.57221	4.07369	9.55192	5.14542	6.08581	-0.465104	3.42743e-05	0.000716561	-0.810605	8.32888e-11	4.76302e-09	0.000716561	TRUE	TRUE
ENSG00000137871	ZNF280D	zinc finger protein 280D [Source:HGNC Symbol;Acc:HGNC:25953]	15	17907	4902	5.45638	5.58698	4.84357	3.79767	4.25949	3.63483	5.65784	5.53373	4.16726	4.21177	3.68863	2.19645	5.29564	3.89733	5.11961	3.36562	4.41955	-0.436167	4.64031e-06	0.000126226	-0.563246	0.000129406	0.00227318	0.00227318	TRUE	TRUE
ENSG00000102385	DRP2	dystrophin related protein 2 [Source:HGNC Symbol;Acc:HGNC:3032]	X	8187	7277	0.805018	1.16202	0.831056	0.715368	0.721625	0.472779	3.42056	3.4689	2.41622	2.43369	2.94491	1.66019	0.932697	0.636591	3.10189	2.34626	1.75436	-0.435712	0.00419768	0.0370866	-0.358405	0.00767014	0.066888	0.066888	TRUE	TRUE
ENSG00000204767	FAM196B	family with sequence similarity 196 member B [Source:HGNC Symbol;Acc:HGNC:37271]	5	2999	2999	3.95537	3.9198	5.26856	3.27668	2.95169	3.1229	2.09643	3.28213	2.57342	0.534029	2.20327	2.17904	4.38124	3.11709	2.65066	1.63878	2.94694	-0.430757	0.000732693	0.00943374	-0.631816	0.0159539	0.116321	0.116321	TRUE	TRUE
ENSG00000148488	ST8SIA6	ST8 alpha-N-acetyl-neuraminide alpha-2,8-sialyltransferase 6 [Source:HGNC Symbol;Acc:HGNC:23317]	10	2627	2276	0.677815	0.712956	3.42431	0.356344	0.703157	1.74488	0.468475	3.17249	1.27398	0.168269	0.750313	0.323147	1.60503	0.934793	1.63832	0.41391	1.14801	-0.429401	0.012565	0.0842667	-1.56673	1.96778e-11	1.22639e-09	0.0842667	TRUE	TRUE
ENSG00000169604	ANTXR1	anthrax toxin receptor 1 [Source:HGNC Symbol;Acc:HGNC:21014]	2	8185	5859	1.64388	2.05256	2.14797	1.12994	1.60049	1.53687	4.18565	8.0076	3.54799	1.3925	2.13172	1.48579	1.94813	1.42243	5.24708	1.67	2.57191	-0.420506	0.00061715	0.00820332	-1.43226	5.38387e-17	6.83357e-15	0.00820332	TRUE	TRUE
ENSG00000277203	F8A1	coagulation factor VIII associated 1 [Source:HGNC Symbol;Acc:HGNC:3547]	X	1713	1713	2.1176	2.85236	3.07046	1.49746	1.83932	2.21917	2.361	2.55608	2.29087	1.29401	1.85048	1.42883	2.68014	1.85198	2.40265	1.52444	2.1148	-0.40904	0.0090403	0.0659875	-0.560211	0.00425193	0.0417491	0.0659875	TRUE	TRUE
ENSG00000204682	CASC10	cancer susceptibility 10 [Source:HGNC Symbol;Acc:HGNC:31448]	10	3801	3801	1.3986	1.93533	1.58545	1.0371	1.2105	1.22919	2.64396	3.63518	1.93867	2.34796	1.99092	1.38937	1.63979	1.15893	2.73927	1.90942	1.86185	-0.405176	0.00602111	0.0483685	-0.423103	0.0218384	0.14617	0.14617	TRUE	TRUE
ENSG00000187079	TEAD1	TEA domain transcription factor 1 [Source:HGNC Symbol;Acc:HGNC:11714]	11	10279	8477	2.68554	3.05212	4.02425	1.87345	2.52214	2.99379	4.87945	6.61668	3.98891	2.88733	2.68076	2.94565	3.25397	2.46313	5.16168	2.83791	3.42917	-0.401426	3.11165e-05	0.000661775	-0.720596	9.36621e-05	0.00172537	0.00172537	TRUE	TRUE
ENSG00000158710	TAGLN2	transgelin 2 [Source:HGNC Symbol;Acc:HGNC:11554]	1	2487	1604	13.543	27.8991	39.0972	13.852	19.1754	23.9116	50.3906	60.6098	64.1062	13.7399	43.9711	41.4482	26.8464	18.9797	58.3689	33.053	34.312	-0.397399	0.0007036	0.00916291	-0.774058	0.00060331	0.00859583	0.00916291	TRUE	TRUE
ENSG00000179761	PIPOX	pipecolic acid and sarcosine oxidase [Source:HGNC Symbol;Acc:HGNC:17804]	17	4059	2414	1.13996	2.20332	1.31436	0.757892	1.47094	0.958926	2.82278	4.57045	2.51972	1.99514	2.39968	1.69319	1.55254	1.06259	3.30431	2.02934	1.9872	-0.395732	0.0151496	0.0959412	-0.57808	0.00108709	0.0139512	0.0959412	TRUE	TRUE
ENSG00000162407	PLPP3	phospholipid phosphatase 3 [Source:HGNC Symbol;Acc:HGNC:9229]	1	5286	3292	0.842254	1.99906	3.21485	0.698993	1.47362	2.04501	3.83829	7.93125	5.34439	2.84143	4.23473	2.72127	2.01872	1.40588	5.70464	3.26581	3.09876	-0.395326	0.00732468	0.0563592	-0.682436	2.37903e-05	0.000510534	0.0563592	TRUE	TRUE
ENSG00000081842	PCDHA6	protocadherin alpha 6 [Source:HGNC Symbol;Acc:HGNC:8672]	5	6133	5374	3.2431	2.95913	3.26904	2.04969	2.40102	2.66353	5.11986	4.83272	3.96961	0.0496698	0.0270003	0.0358976	3.15709	2.37142	4.64073	0.0375226	2.55169	-0.393668	0.000677108	0.00885693	-5.89708	8.84954e-158	1.84212e-153	0.00885693	TRUE	TRUE
ENSG00000162745	OLFML2B	olfactomedin like 2B [Source:HGNC Symbol;Acc:HGNC:24558]	1	3415	3160	1.12154	1.95704	2.04857	1.06244	1.44022	0.954327	3.63018	2.97233	3.04599	2.31007	2.79744	1.67884	1.70905	1.15233	3.21616	2.26212	2.08492	-0.391677	0.0171298	0.105498	-0.441074	0.0167995	0.12071	0.12071	TRUE	TRUE
ENSG00000153071	DAB2	DAB2, clathrin adaptor protein [Source:HGNC Symbol;Acc:HGNC:2662]	5	7717	4537	3.96086	6.54512	4.66533	3.6251	5.36276	2.55108	3.29287	3.18298	2.90718	2.16915	2.65446	1.44568	5.0571	3.84632	3.12767	2.08976	3.53021	-0.381357	0.00245246	0.0244436	-0.528706	0.00229842	0.025585	0.025585	TRUE	TRUE
ENSG00000145242	EPHA5	EPH receptor A5 [Source:HGNC Symbol;Acc:HGNC:3389]	4	9833	8421	21.6371	13.1375	10.9038	14.4445	11.7057	8.57455	6.69328	8.30973	5.58174	3.36822	6.4244	4.55595	15.2262	11.5749	6.86158	4.78286	9.61138	-0.375219	6.372e-06	0.00016611	-0.465159	0.00588557	0.0541618	0.0541618	TRUE	TRUE
ENSG00000185742	C11orf87	chromosome 11 open reading frame 87 [Source:HGNC Symbol;Acc:HGNC:33788]	11	5884	5884	11.228	12.4132	14.0454	9.62621	9.86386	9.64766	8.15868	10.4141	8.52753	3.62523	8.84347	6.66378	12.5622	9.71258	9.03345	6.37749	9.42143	-0.372719	7.9122e-06	0.000200945	-0.478557	0.0112884	0.0896526	0.0896526	TRUE	TRUE
ENSG00000121966	CXCR4	C-X-C motif chemokine receptor 4 [Source:HGNC Symbol;Acc:HGNC:2561]	2	2224	1895	0.638073	0.894358	0.561856	0.388176	0.329895	0.392243	8.85387	9.48622	3.04875	3.34384	4.25257	2.61502	0.698095	0.370104	7.12961	3.40381	2.90041	-0.370443	0.0309805	0.161582	-0.790243	0.000416732	0.006307	0.161582	TRUE	TRUE
ENSG00000165512	ZNF22	zinc finger protein 22 [Source:HGNC Symbol;Acc:HGNC:13012]	10	2551	2551	10.6403	11.0893	10.0503	8.44362	7.75373	8.39162	15.4506	16.5256	18.0582	11.3416	13.0998	15.1245	10.5933	8.19632	16.6781	13.1886	12.1641	-0.366506	0.000182463	0.00295076	-0.287193	0.0214237	0.144416	0.144416	TRUE	TRUE
ENSG00000146278	PNRC1	proline rich nuclear receptor coactivator 1 [Source:HGNC Symbol;Acc:HGNC:17278]	6	2992	2065	10.2369	7.34291	6.92969	8.46706	6.33324	4.268	7.83417	10.5851	5.82779	5.5976	5.69156	4.19225	8.16984	6.3561	8.08234	5.16047	6.94219	-0.359215	0.00284135	0.0272937	-0.538945	0.000797731	0.0108109	0.0272937	TRUE	TRUE
ENSG00000083857	FAT1	FAT atypical cadherin 1 [Source:HGNC Symbol;Acc:HGNC:3595]	4	16177	14786	1.73846	1.44985	0.810815	0.979678	1.05869	0.880452	4.01424	2.79252	2.96957	2.28954	1.08701	2.9046	1.33304	0.97294	3.25878	2.09372	1.91462	-0.357154	0.00861465	0.0634761	-0.582964	0.00765306	0.066767	0.066767	TRUE	TRUE
ENSG00000121005	CRISPLD1	cysteine rich secretory protein LCCL domain containing 1 [Source:HGNC Symbol;Acc:HGNC:18206]	8	4543	4287	6.244	8.44927	10.3715	5.52598	6.56794	7.3416	7.84744	14.0295	7.07898	6.32385	8.21427	6.32245	8.35492	6.47851	9.65199	6.95353	7.85973	-0.350271	0.000215505	0.00339955	-0.349466	0.0326192	0.195452	0.195452	TRUE	TRUE
ENSG00000215386	MIR99AHG	mir-99a-let-7c cluster host gene [Source:HGNC Symbol;Acc:HGNC:1274]	21	6171	3476	5.22984	6.05837	6.83061	3.84715	5.6688	4.83273	8.82158	8.24261	3.17676	3.63923	4.11653	1.46378	6.0396	4.78289	6.74698	3.07318	5.16067	-0.333388	0.00259284	0.0255669	-1.03622	7.00436e-14	6.12616e-12	0.0255669	TRUE	TRUE
ENSG00000197712	FAM114A1	family with sequence similarity 114 member A1 [Source:HGNC Symbol;Acc:HGNC:25087]	4	4871	4050	2.24431	3.53029	4.57434	1.77902	2.26598	4.17926	1.83079	2.5445	2.53004	0.515798	2.01458	1.27418	3.44965	2.74142	2.30178	1.26819	2.44026	-0.332064	0.00810973	0.0604793	-0.799492	0.000834594	0.0112156	0.0604793	TRUE	TRUE
ENSG00000179277	MEIS3P1	Meis homeobox 3 pseudogene 1 [Source:HGNC Symbol;Acc:HGNC:7002]	17	958	958	6.57193	8.63853	9.51355	5.55209	6.29066	7.20466	6.614	8.28484	6.37202	2.85897	7.28178	4.16587	8.24134	6.34914	7.09029	4.76887	6.61241	-0.326668	0.016554	0.102938	-0.528554	0.0138588	0.104524	0.104524	TRUE	TRUE
ENSG00000148053	NTRK2	neurotrophic receptor tyrosine kinase 2 [Source:HGNC Symbol;Acc:HGNC:8032]	9	20363	8633	25.0782	31.722	25.976	17.935	25.6201	23.702	16.8468	36.899	21.2294	5.16217	11.8325	9.12278	27.592	22.419	24.9918	8.70582	20.9272	-0.322236	1.83271e-05	0.000427952	-1.39496	6.62393e-21	1.36519e-18	0.000427952	TRUE	TRUE
ENSG00000139163	ETNK1	ethanolamine kinase 1 [Source:HGNC Symbol;Acc:HGNC:24649]	12	8191	7159	38.043	36.1378	29.8519	31.9239	29.8787	23.2959	18.5882	24.0435	16.5741	9.58395	22.0315	12.4882	34.6776	28.3661	19.7353	14.7012	24.3701	-0.315332	2.90473e-07	1.04719e-05	-0.410565	0.0157492	0.11507	0.11507	TRUE	TRUE
ENSG00000196141	SPATS2L	spermatogenesis associated serine rich 2 like [Source:HGNC Symbol;Acc:HGNC:24574]	2	10437	6156	13.2243	15.7922	18.9387	9.56855	13.4332	16.7144	8.02913	13.3471	15.8712	3.23128	7.33041	10.5392	15.9851	13.2387	12.4158	7.03363	12.1683	-0.305868	8.00336e-05	0.00148989	-0.803685	1.41335e-06	3.97571e-05	0.00148989	TRUE	TRUE
ENSG00000154721	JAM2	junctional adhesion molecule 2 [Source:HGNC Symbol;Acc:HGNC:14686]	21	5933	4337	2.08618	1.87491	2.50897	1.50473	1.70666	1.91462	5.18262	7.22692	5.69541	3.16561	3.15261	3.58627	2.15669	1.70867	6.03498	3.3015	3.30046	-0.302806	0.0214518	0.124736	-0.758472	3.76442e-06	9.75843e-05	0.124736	TRUE	TRUE
ENSG00000150593	PDCD4	programmed cell death 4 [Source:HGNC Symbol;Acc:HGNC:8763]	10	4547	3697	10.5336	8.54431	6.59508	8.88734	7.34556	4.87702	6.22566	10.2936	4.39331	5.1545	6.94387	3.48961	8.55768	7.03664	6.97085	5.19599	6.94029	-0.302052	0.00108408	0.0128088	-0.33143	0.0175927	0.124877	0.124877	TRUE	TRUE
ENSG00000149257	SERPINH1	serpin family H member 1 [Source:HGNC Symbol;Acc:HGNC:1546]	11	4914	3391	2.08412	1.66953	2.91376	1.19587	1.4601	2.6429	16.3289	20.1861	13.6781	4.93515	7.09321	6.40722	2.22247	1.76629	16.7311	6.14519	6.71625	-0.301792	0.0419932	0.198943	-1.30453	1.13732e-15	1.27282e-13	0.198943	TRUE	TRUE
ENSG00000174099	MSRB3	methionine sulfoxide reductase B3 [Source:HGNC Symbol;Acc:HGNC:27375]	12	5791	4417	1.43482	2.04504	1.36916	1.25116	1.35872	1.15393	1.83128	1.84136	1.28331	0.859177	1.72085	0.903532	1.61634	1.2546	1.65198	1.16119	1.42103	-0.301153	0.0356899	0.17804	-0.447986	0.0337038	0.199255	0.199255	TRUE	TRUE
ENSG00000132561	MATN2	matrilin 2 [Source:HGNC Symbol;Acc:HGNC:6908]	8	6933	4106	2.60973	2.53806	4.29414	1.57101	2.41169	3.75503	3.12811	4.5891	3.48313	0.664219	1.41354	1.81473	3.14731	2.57924	3.73345	1.2975	2.68937	-0.290135	0.0289253	0.154404	-1.33524	3.77794e-09	1.65561e-07	0.154404	TRUE	TRUE
ENSG00000272841	AL139393.2		6	2025	2025	5.33281	5.18192	6.66697	3.73501	4.72953	5.47446	7.18397	5.69375	9.64645	3.87995	4.43153	6.5019	5.72723	4.64634	7.50806	4.9378	5.70486	-0.288695	0.0208836	0.122444	-0.522908	0.0010959	0.0140294	0.122444	TRUE	TRUE
ENSG00000163629	PTPN13	protein tyrosine phosphatase, non-receptor type 13 [Source:HGNC Symbol;Acc:HGNC:9646]	4	9496	8573	2.18857	1.92013	1.79585	1.62366	1.86386	1.33769	2.49175	3.23828	1.6962	2.06037	1.73548	1.28123	1.96818	1.60841	2.47541	1.69236	1.93609	-0.287689	0.0131838	0.0871119	-0.447625	0.0086895	0.0734284	0.0871119	TRUE	TRUE
ENSG00000187123	LYPD6	LY6/PLAUR domain containing 6 [Source:HGNC Symbol;Acc:HGNC:28751]	2	5033	4071	2.38124	2.48902	2.56829	2.0015	2.1253	1.88322	1.11087	2.18516	0.878269	0.364898	1.23925	0.577532	2.47952	2.00334	1.39143	0.727228	1.65038	-0.286851	0.0235339	0.133329	-0.811926	0.000334385	0.0052061	0.133329	TRUE	TRUE
ENSG00000106484	MEST	mesoderm specific transcript [Source:HGNC Symbol;Acc:HGNC:7028]	7	4631	2465	30.5733	28.5991	33.7686	23.7737	23.3018	30.3868	21.8266	47.3273	25.9937	11.1912	16.9075	22.4316	30.9803	25.8207	31.7158	16.8434	26.3401	-0.285844	0.000158847	0.00260879	-0.741151	0.000506403	0.00744968	0.00744968	TRUE	TRUE
ENSG00000261675	AL022313.4		22	2046	2046	18.4529	22.7973	25.5407	16.2156	18.4795	20.4379	12.8787	20.7795	19.4838	7.96387	17.8279	11.4973	22.2636	18.3777	17.714	12.4297	17.6962	-0.2848	0.000499724	0.0069356	-0.480214	0.00130358	0.016085	0.016085	TRUE	TRUE
ENSG00000166862	CACNG2	calcium voltage-gated channel auxiliary subunit gamma 2 [Source:HGNC Symbol;Acc:HGNC:1406]	22	3224	2384	9.6629	12.4258	14.9614	8.40216	10.0486	12.1775	7.68039	11.7371	12.0575	4.65387	10.1034	7.80373	12.35	10.2094	10.4917	7.52034	10.1429	-0.278941	0.00209271	0.0216473	-0.444948	0.00304305	0.032073	0.032073	TRUE	TRUE
ENSG00000143603	KCNN3	potassium calcium-activated channel subfamily N member 3 [Source:HGNC Symbol;Acc:HGNC:6292]	1	13598	13057	1.94152	1.30905	0.998096	1.42865	1.10887	0.904331	1.11603	2.97296	2.23073	0.236429	0.934329	0.701799	1.41622	1.14728	2.10658	0.624186	1.32357	-0.278703	0.0102792	0.0725465	-1.66665	2.12364e-23	5.97376e-21	0.0725465	TRUE	TRUE
ENSG00000155816	FMN2	formin 2 [Source:HGNC Symbol;Acc:HGNC:14074]	1	9691	6434	9.65576	11.3717	9.73371	8.5307	8.73306	8.52918	7.71459	12.1401	7.82398	6.44307	8.95835	6.31152	10.2537	8.59765	9.22623	7.23765	8.82881	-0.266347	0.000751539	0.00961775	-0.280305	0.0214345	0.144429	0.144429	TRUE	TRUE
ENSG00000228716	DHFR	dihydrofolate reductase [Source:HGNC Symbol;Acc:HGNC:2861]	5	4409	3917	3.07096	3.36017	2.3757	2.75914	2.54082	1.9898	4.12383	5.58329	2.99164	3.28876	3.36812	2.07467	2.93561	2.42992	4.23292	2.91051	3.12724	-0.25921	0.0341384	0.172797	-0.455918	0.00274716	0.029553	0.172797	TRUE	TRUE
ENSG00000118418	HMGN3	high mobility group nucleosomal binding domain 3 [Source:HGNC Symbol;Acc:HGNC:12312]	6	1014	1010	30.012	25.9916	26.9026	24.5758	20.2276	25.1481	24.111	42.0367	26.7553	19.0513	30.3571	20.7239	27.6354	23.3172	30.9677	23.3774	26.3244	-0.256134	0.00784662	0.0592041	-0.334311	0.00768904	0.0669406	0.0669406	TRUE	TRUE
ENSG00000137266	SLC22A23	solute carrier family 22 member 23 [Source:HGNC Symbol;Acc:HGNC:21106]	6	8898	6641	13.4106	17.1068	12.1141	12.2325	12.8362	10.8088	8.05545	10.9284	9.98479	5.37371	9.16316	7.95213	14.2105	11.9592	9.65622	7.49633	10.8306	-0.254535	0.00140605	0.0157685	-0.326501	0.0120375	0.0939881	0.0939881	TRUE	TRUE
ENSG00000135069	PSAT1	phosphoserine aminotransferase 1 [Source:HGNC Symbol;Acc:HGNC:19129]	9	2188	2188	13.7871	9.94609	10.2481	10.2669	8.49153	9.66736	17.9187	35.3558	17.3574	10.2423	18.9817	13.2915	11.3271	9.47525	23.544	14.1718	14.6295	-0.253195	0.0129189	0.0858219	-0.614237	7.70689e-05	0.00146375	0.0858219	TRUE	TRUE
ENSG00000136108	CKAP2	cytoskeleton associated protein 2 [Source:HGNC Symbol;Acc:HGNC:1990]	13	4547	3629	9.62231	8.85843	8.49661	7.81689	7.18691	7.92369	9.61816	13.3198	8.63286	6.06017	7.55993	7.69807	8.99245	7.64249	10.5236	7.10606	8.56615	-0.246053	0.00677977	0.0530501	-0.46902	0.00548202	0.0510413	0.0530501	TRUE	TRUE
ENSG00000179218	CALR	calreticulin [Source:HGNC Symbol;Acc:HGNC:1455]	19	2714	1903	174.448	196.671	165.823	144.756	183.242	134.498	166.647	189.692	129.462	113.627	146.413	116.96	178.98	154.165	161.934	125.667	155.186	-0.246013	0.000143547	0.00239477	-0.297737	0.0279433	0.174309	0.174309	TRUE	TRUE
ENSG00000166068	SPRED1	sprouty related EVH1 domain containing 1 [Source:HGNC Symbol;Acc:HGNC:20249]	15	8260	7780	10.3915	10.5792	9.43192	8.73974	8.91924	8.33653	9.00906	9.94326	10.0909	6.97372	7.89053	7.97349	10.1342	8.66517	9.68106	7.61258	9.02326	-0.245286	0.000470999	0.00659265	-0.291838	0.00964112	0.0791452	0.0791452	TRUE	TRUE
ENSG00000113448	PDE4D	phosphodiesterase 4D [Source:HGNC Symbol;Acc:HGNC:8783]	5	16308	8232	7.89627	7.08316	5.947	7.13029	6.14215	4.73914	3.60287	5.09862	3.12111	2.59403	3.25544	2.54998	6.97548	6.00386	3.94087	2.79982	4.93001	-0.242424	0.00208759	0.0216235	-0.405578	0.00431729	0.0422514	0.0422514	TRUE	TRUE
ENSG00000104341	LAPTM4B	lysosomal protein transmembrane 4 beta [Source:HGNC Symbol;Acc:HGNC:13646]	8	3197	3173	309.544	238.855	326.683	233.784	242.108	268.439	277.077	405.719	195.347	157.268	241.659	156.009	291.694	248.111	292.714	184.979	254.374	-0.241439	0.00198346	0.0208115	-0.554758	0.000168673	0.00288505	0.0208115	TRUE	TRUE
ENSG00000002586	CD99	CD99 molecule (Xg blood group) [Source:HGNC Symbol;Acc:HGNC:7082]	X	3284	1245	13.0108	14.0039	17.0184	13.1954	10.7456	13.254	37.7319	79.72	46.3521	10.2725	28.993	30.719	14.6777	12.3983	54.6013	23.3282	26.2514	-0.237833	0.0387171	0.188684	-1.09155	3.72899e-07	1.17078e-05	0.188684	TRUE	TRUE
ENSG00000118922	KLF12	Kruppel like factor 12 [Source:HGNC Symbol;Acc:HGNC:6346]	13	10923	10637	7.52403	9.6887	9.79336	6.71682	7.88241	8.86261	7.80947	8.0144	7.85605	6.56701	6.42703	6.07899	9.00203	7.82061	7.89331	6.35767	7.76841	-0.222975	0.00176064	0.0188991	-0.258259	0.0216141	0.145182	0.145182	TRUE	TRUE
ENSG00000169047	IRS1	insulin receptor substrate 1 [Source:HGNC Symbol;Acc:HGNC:6125]	2	9953	9705	9.53115	8.57928	9.922	8.10426	8.1859	8.16442	5.35059	8.0579	7.83997	3.25623	4.98444	7.63181	9.34414	8.15153	7.08282	5.29083	7.46733	-0.215243	0.00351999	0.0320582	-0.39774	0.0212241	0.143442	0.143442	TRUE	TRUE
ENSG00000173926	2003-03-01	membrane associated ring-CH-type finger 3 [Source:HGNC Symbol;Acc:HGNC:28728]	5	5179	4196	4.88393	4.4645	9.39367	3.58707	4.25508	8.71046	4.85439	5.25885	4.95676	2.33713	4.22414	3.45392	6.24737	5.51754	5.02333	3.3384	5.03166	-0.211574	0.0400908	0.193162	-0.533203	0.00224915	0.0251354	0.193162	TRUE	TRUE
ENSG00000115457	IGFBP2	insulin like growth factor binding protein 2 [Source:HGNC Symbol;Acc:HGNC:5471]	2	4767	4414	11.543	10.7346	17.9318	10.4092	10.2653	14.049	23.0066	39.3858	23.4659	7.63531	19.7767	13.7862	13.4032	11.5745	28.6194	13.7327	16.8324	-0.208825	0.0124231	0.0836117	-0.980775	2.11205e-08	8.27956e-07	0.0836117	TRUE	TRUE
ENSG00000111328	CDK2AP1	cyclin dependent kinase 2 associated protein 1 [Source:HGNC Symbol;Acc:HGNC:14002]	12	3117	1812	17.0967	19.2239	18.4034	15.8115	15.6909	16.4318	24.5791	27.1035	26.4577	16.2745	18.7935	20.5809	18.2413	15.9781	26.0468	18.5496	19.7039	-0.205424	0.0213072	0.124189	-0.430201	0.000829295	0.0111588	0.124189	TRUE	TRUE
ENSG00000114646	CSPG5	chondroitin sulfate proteoglycan 5 [Source:HGNC Symbol;Acc:HGNC:2467]	3	4366	4161	16.8843	16.4223	17.0314	14.9767	14.9339	14.6685	7.6197	11.3114	13.7117	3.65652	10.1717	8.67844	16.7793	14.8597	10.8809	7.50222	12.5055	-0.19725	0.00586453	0.0474355	-0.519638	0.00349684	0.0358044	0.0474355	TRUE	TRUE
ENSG00000104738	MCM4	minichromosome maintenance complex component 4 [Source:HGNC Symbol;Acc:HGNC:6947]	8	6824	4183	9.46928	11.1981	12.2126	8.05316	9.80992	11.4588	13.6855	15.9499	16.1387	10.2848	10.3717	11.4576	10.96	9.77396	15.258	10.7047	11.6742	-0.191235	0.0173259	0.106529	-0.445918	0.000285347	0.00453765	0.106529	TRUE	TRUE
ENSG00000169504	CLIC4	chloride intracellular channel 4 [Source:HGNC Symbol;Acc:HGNC:13518]	1	4495	4346	18.708	18.8845	19.0454	18.0454	16.2718	16.287	21.0485	30.2354	22.5765	16.6845	19.95	15.3197	18.8793	16.8681	24.6201	17.3181	19.4214	-0.185617	0.0126074	0.0843976	-0.435953	0.000401686	0.00610327	0.0843976	TRUE	TRUE
ENSG00000116044	NFE2L2	nuclear factor, erythroid 2 like 2 [Source:HGNC Symbol;Acc:HGNC:7782]	2	5979	2853	12.8095	11.211	13.4349	11.1529	10.7983	11.4783	21.6677	23.0978	19.5815	14.2699	18.5204	15.9874	12.4851	11.1431	21.449	16.2592	15.3341	-0.179503	0.038184	0.186393	-0.342508	0.00942075	0.0779421	0.186393	TRUE	TRUE
ENSG00000047932	GOPC	golgi associated PDZ and coiled-coil motif containing [Source:HGNC Symbol;Acc:HGNC:17643]	6	4628	4590	22.487	21.7694	20.6263	20.2462	18.9043	19.2522	16.357	15.3536	16.2086	7.87351	8.12432	8.43997	21.6276	19.4676	15.9731	8.14593	16.3035	-0.175439	0.0097707	0.0699713	-0.894288	2.9433e-14	2.68718e-12	0.0699713	TRUE	TRUE
ENSG00000134121	CHL1	cell adhesion molecule L1 like [Source:HGNC Symbol;Acc:HGNC:1939]	3	11861	8023	51.4234	45.9365	52.3162	46.2071	43.9468	44.7772	0.00458272	0.349915	0.0285323	0	0.0180855	0.00450845	49.892	44.977	0.127677	0.0075313	23.7511	-0.17311	0.00467529	0.0401776	-1.74145	1.18648e-07	4.13005e-06	0.0401776	TRUE	TRUE
ENSG00000143870	PDIA6	protein disulfide isomerase family A member 6 [Source:HGNC Symbol;Acc:HGNC:30168]	2	4101	2682	50.3773	55.4476	50.2346	44.5654	52.7252	44.3351	54.3282	74.3748	45.9033	41.1341	53.1524	38.963	52.0198	47.2086	58.2021	44.4165	50.4618	-0.167983	0.00947254	0.0681995	-0.316376	0.0112844	0.0896526	0.0896526	TRUE	TRUE
ENSG00000165675	ENOX2	ecto-NOX disulfide-thiol exchanger 2 [Source:HGNC Symbol;Acc:HGNC:2259]	X	4279	4263	17.2726	15.1708	21.3443	15.3572	14.1718	19.3889	17.9797	23.8132	16.8612	9.67803	18.2936	13.7088	17.9292	16.306	19.5514	13.8935	16.92	-0.159828	0.022062	0.127532	-0.445286	0.00458601	0.0443598	0.127532	TRUE	TRUE
ENSG00000198825	INPP5F	inositol polyphosphate-5-phosphatase F [Source:HGNC Symbol;Acc:HGNC:17054]	10	6399	5063	80.0872	87.1758	91.2633	74.5104	78.6334	84.1432	36.9947	43.8478	49.853	24.3524	27.7792	32.673	86.1754	79.0956	43.5652	28.2682	59.2761	-0.150299	0.00818495	0.060856	-0.560393	3.9295e-07	1.22818e-05	0.060856	TRUE	TRUE
ENSG00000182287	AP1S2	adaptor related protein complex 1 sigma 2 subunit [Source:HGNC Symbol;Acc:HGNC:560]	X	5371	3492	58.387	58.5093	70.3835	52.4683	50.9716	69.4282	26.7962	38.7811	46.6152	20.1102	31.7649	37.3245	62.4266	57.6227	37.3975	29.7332	46.795	-0.14923	0.0224188	0.128939	-0.284628	0.0117371	0.0923357	0.128939	TRUE	TRUE
ENSG00000046653	GPM6B	glycoprotein M6B [Source:HGNC Symbol;Acc:HGNC:4461]	X	5675	3957	50.8408	51.8843	52.6197	46.7029	46.9534	49.0327	38.9755	53.0408	46.1372	33.5494	26.9264	30.2936	51.7816	47.563	46.0512	30.2565	43.9131	-0.149217	0.0129333	0.0858403	-0.516554	0.00182685	0.0212445	0.0858403	TRUE	TRUE
ENSG00000035403	VCL	vinculin [Source:HGNC Symbol;Acc:HGNC:12665]	10	9992	7995	17.9008	20.5015	28.7094	16.7546	20.1737	24.8683	20.3956	20.5251	22.4409	12.8248	18.1153	17.2751	22.3706	20.5989	21.1205	16.0717	20.0404	-0.135257	0.0412877	0.197053	-0.344333	0.01253	0.096866	0.197053	TRUE	TRUE

## Sheet: Sig DOWN
gene	gene_name	description	chromosome	gene_length	max_transcript_length	MC9-1-1_fpkm	MC9-1-2_fpkm	MC9-1-3_fpkm	MC9-1d-1_fpkm	MC9-1d-2_fpkm	MC9-1d-3_fpkm	MC9-2-1_fpkm	MC9-2-2_fpkm	MC9-2-3_fpkm	MC9-2d-1_fpkm	MC9-2d-2_fpkm	MC9-2d-3_fpkm	MC9-1_fpkm	MC9-1d_fpkm	MC9-2_fpkm	MC9-2d_fpkm	mean_fpkm	l2fc.C9-1d_vs_C9-1	pval.C9-1d_vs_C9-1	padj.C9-1d_vs_C9-1	l2fc.C9-2d_vs_C9-2	pval.C9-2d_vs_C9-2	padj.C9-2d_vs_C9-2	max_padj	called_de	concordant_fc
ENSG00000249790	AC092490.1		12	2279	1972	2.63235	0.859436	0.971852	7.90991	3.1955	3.19849	1.2119	0.872915	0.613579	2.1363	3.01678	3.0265	1.48788	4.76797	0.899465	2.72653	2.47046	1.30884	1.53708e-19	3.24565e-17	1.34508	2.08039e-07	6.92888e-06	6.92888e-06	TRUE	TRUE
ENSG00000116014	KISS1R	KISS1 receptor [Source:HGNC Symbol;Acc:HGNC:4510]	19	1680	1625	0.654287	0.488193	1.11386	1.42766	1.36956	3.25418	0.761741	0.412351	1.402	1.81402	0.755549	1.43201	0.752113	2.01713	0.858697	1.33386	1.24045	0.805758	2.88404e-06	8.32599e-05	0.582737	0.0287583	0.177953	0.177953	TRUE	TRUE
ENSG00000248527	MTATP6P1	mitochondrially encoded ATP synthase 6 pseudogene 1 [Source:HGNC Symbol;Acc:HGNC:44575]	1	681	681	110.268	122.635	131.174	206.09	211.798	235.48	365.206	325.111	383.654	455.391	422.171	396.698	121.359	217.789	357.99	424.753	280.473	0.783004	8.5916e-32	6.04726e-29	0.28434	0.0172359	0.123292	0.123292	TRUE	TRUE
ENSG00000198712	MT-CO2	mitochondrially encoded cytochrome c oxidase II [Source:HGNC Symbol;Acc:HGNC:7421]	MT	684	684	1412.41	1768.19	1761.55	2723.84	2994.47	3071.13	3952.69	3680.59	4062.57	7103.75	5376.15	4824.71	1647.38	2929.81	3898.62	5768.2	3561	0.778751	8.49632e-36	7.84901e-33	0.564683	7.41397e-05	0.00141847	0.00141847	TRUE	TRUE
ENSG00000233452	STXBP5-AS1	STXBP5 antisense RNA 1 [Source:HGNC Symbol;Acc:HGNC:44183]	6	6011	2927	1.56694	0.837739	1.12765	2.86754	1.37546	3.24325	4.33368	1.70512	2.21217	6.68494	1.71217	3.34073	1.17744	2.49542	2.75032	3.91261	2.58395	0.73541	3.08052e-06	8.82425e-05	0.432016	0.0184649	0.129765	0.129765	TRUE	TRUE
ENSG00000215808	LINC01139	long intergenic non-protein coding RNA 1139 [Source:HGNC Symbol;Acc:HGNC:27924]	1	1537	1537	0.895203	0.645181	0.817415	1.91436	1.44797	2.55619	0.502349	0.879437	0.560284	1.81217	4.14653	2.8868	0.785933	1.97284	0.647357	2.9485	1.58866	0.73354	2.28586e-05	0.000516626	1.92593	1.16002e-18	1.80201e-16	0.000516626	TRUE	TRUE
ENSG00000224116	INHBA-AS1	INHBA antisense RNA 1 [Source:HGNC Symbol;Acc:HGNC:40303]	7	5417	3005	1.11695	0.437997	0.226762	2.20938	0.915362	0.812736	1.70479	0.645889	0.355497	8.98313	1.59344	0.946914	0.593902	1.31249	0.902059	3.84116	1.6624	0.71362	2.93808e-05	0.000631449	1.56268	4.96628e-12	3.33478e-10	0.000631449	TRUE	TRUE
ENSG00000198886	MT-ND4	mitochondrially encoded NADH:ubiquinone oxidoreductase core subunit 4 [Source:HGNC Symbol;Acc:HGNC:7459]	MT	1378	1378	1094.26	1119.11	1306.11	1938	1650.69	2293.56	3788.47	3582.77	3849.64	6579.3	5096.02	4529.57	1173.16	1960.75	3740.29	5401.63	3068.96	0.673467	1.80577e-22	5.56063e-20	0.533864	0.000126428	0.00223795	0.00223795	TRUE	TRUE
ENSG00000212907	MT-ND4L	mitochondrially encoded NADH:ubiquinone oxidoreductase core subunit 4L [Source:HGNC Symbol;Acc:HGNC:7460]	MT	297	297	691.263	738.435	896.442	1307.09	1086.79	1499.83	2616.33	2426.39	2603.4	4161.36	3343.31	2997.75	775.38	1297.9	2548.71	3500.81	2030.7	0.673349	1.24601e-18	2.39185e-16	0.47193	0.00030015	0.00474046	0.00474046	TRUE	TRUE
ENSG00000198763	MT-ND2	mitochondrially encoded NADH:ubiquinone oxidoreductase core subunit 2 [Source:HGNC Symbol;Acc:HGNC:7456]	MT	1042	1042	315.252	379.89	386.731	571.144	573.339	642.637	1270.47	1448.92	1741.72	1857.94	1964.93	1952.68	360.624	595.707	1487.03	1925.19	1092.14	0.668987	1.28455e-22	4.03979e-20	0.414622	0.000765342	0.0104399	0.0104399	TRUE	TRUE
ENSG00000149527	PLCH2	phospholipase C eta 2 [Source:HGNC Symbol;Acc:HGNC:29037]	1	10781	6986	2.07399	2.02597	1.34423	3.11836	3.35752	2.80588	3.47708	3.14374	2.66042	3.95875	4.5119	3.42935	1.81473	3.09392	3.09375	3.96667	2.99227	0.660673	1.06358e-08	5.22287e-07	0.387094	0.00407797	0.040577	0.040577	TRUE	TRUE
ENSG00000128683	GAD1	glutamate decarboxylase 1 [Source:HGNC Symbol;Acc:HGNC:4092]	2	8242	3988	1.90282	0.510876	0.897054	3.9728	2.38899	5.79388	2.43701	0.463508	2.84545	3.03523	0.996364	3.1473	1.10358	4.05189	1.91532	2.39297	2.36594	0.652691	0.000109758	0.00193135	0.460736	0.02521	0.162066	0.162066	TRUE	TRUE
ENSG00000198938	MT-CO3	mitochondrially encoded cytochrome c oxidase III [Source:HGNC Symbol;Acc:HGNC:7422]	MT	784	784	1016.44	1180.27	1253.13	1807.42	1725.29	2073.25	3496.77	3623.34	3693.66	4618.53	4325.61	4262.21	1149.95	1868.65	3604.59	4402.12	2756.33	0.643446	7.92847e-21	1.92116e-18	0.324484	0.00364765	0.0369846	0.0369846	TRUE	TRUE
ENSG00000152377	SPOCK1	SPARC/osteonectin, cwcv and kazal like domains proteoglycan 1 [Source:HGNC Symbol;Acc:HGNC:11251]	5	6222	4846	31.555	27.1229	26.897	47.7722	38.2573	56.3884	72.2167	46.6743	80.869	81.5113	71.9072	93.2397	28.525	47.4726	66.5867	82.2194	56.2009	0.63601	1.5493e-11	1.38789e-09	0.363047	0.00672237	0.060238	0.060238	TRUE	TRUE
ENSG00000047634	SCML1	sex comb on midleg like 1 (Drosophila) [Source:HGNC Symbol;Acc:HGNC:10580]	X	5497	4615	5.45691	4.21543	3.80668	8.47228	6.63757	6.7922	6.84621	5.80526	5.56964	7.46622	7.28945	8.08596	4.49301	7.30068	6.0737	7.61388	6.37032	0.62382	2.17047e-11	1.88716e-09	0.357959	0.012754	0.0981028	0.0981028	TRUE	TRUE
ENSG00000139725	RHOF	ras homolog family member F, filopodia associated [Source:HGNC Symbol;Acc:HGNC:15703]	12	6181	3009	1.62123	1.36617	2.19383	2.45091	2.54299	3.82537	2.20351	1.75847	2.30766	3.94563	2.12176	2.59654	1.72708	2.93975	2.08988	2.88798	2.41117	0.594574	1.51786e-05	0.000362446	0.436219	0.0189438	0.132327	0.132327	TRUE	TRUE
ENSG00000114805	PLCH1	phospholipase C eta 1 [Source:HGNC Symbol;Acc:HGNC:29185]	3	7173	6413	1.11502	0.865928	0.926419	1.78526	1.43103	1.60943	1.38744	1.22501	1.15415	2.62946	1.15566	1.79738	0.969124	1.60857	1.25554	1.86083	1.42352	0.588748	4.93669e-06	0.000132913	0.489269	0.0186084	0.130597	0.130597	TRUE	TRUE
ENSG00000149599	DUSP15	dual specificity phosphatase 15 [Source:HGNC Symbol;Acc:HGNC:16236]	20	3791	1732	9.94222	10.9303	15.0241	14.843	16.7621	25.5287	14.5625	10.339	14.249	21.9244	13.4815	21.7821	11.9655	19.0446	13.0501	19.0627	15.7807	0.577335	4.9207e-10	3.19004e-08	0.552374	3.35887e-05	0.000695013	0.000695013	TRUE	TRUE
ENSG00000198786	MT-ND5	mitochondrially encoded NADH:ubiquinone oxidoreductase core subunit 5 [Source:HGNC Symbol;Acc:HGNC:7461]	MT	1812	1812	531.999	563.712	696.885	868.465	754.486	1178.47	1912.02	1682.72	1961.16	3583	2551.88	2481.81	597.532	933.808	1851.97	2872.23	1563.89	0.57029	1.2794e-14	1.64442e-12	0.631171	6.47655e-06	0.000158981	0.000158981	TRUE	TRUE
ENSG00000185664	PMEL	premelanosome protein [Source:HGNC Symbol;Acc:HGNC:10880]	12	3901	2757	1.02838	2.58317	1.5602	2.59284	3.34683	2.80389	2.17376	1.21103	1.10707	11.9843	6.67181	4.2858	1.72391	2.91452	1.49729	7.64731	3.44576	0.565203	0.000298349	0.00445895	2.19315	9.83097e-42	1.27901e-38	0.00445895	TRUE	TRUE
ENSG00000273706	LHX1	LIM homeobox 1 [Source:HGNC Symbol;Acc:HGNC:6593]	17	4882	3425	2.20952	1.16339	1.90872	3.52996	2.23411	2.80888	2.97716	0.826415	2.16105	5.0488	2.14757	2.44662	1.76054	2.85765	1.98821	3.21433	2.45518	0.56147	3.22191e-05	0.000683258	0.702643	0.00093896	0.0123537	0.0123537	TRUE	TRUE
ENSG00000064218	DMRT3	doublesex and mab-3 related transcription factor 3 [Source:HGNC Symbol;Acc:HGNC:13909]	9	2387	2183	1.10779	0.693774	0.936444	1.95266	1.27149	1.80949	0.948794	0.349288	0.439424	1.96171	2.34683	2.39154	0.912668	1.67788	0.579169	2.23336	1.35077	0.561189	0.000721146	0.0093094	1.59497	7.7062e-09	3.23797e-07	0.0093094	TRUE	TRUE
ENSG00000093072	ADA2	adenosine deaminase 2 [Source:HGNC Symbol;Acc:HGNC:1839]	22	5800	4505	1.96673	2.41732	3.05353	3.45826	3.59687	4.59156	27.1313	14.7021	8.73266	37.2276	26.7777	22.7867	2.4792	3.88223	16.8554	28.9307	13.0369	0.5509	1.09188e-06	3.48576e-05	0.854243	3.05096e-06	8.1006e-05	8.1006e-05	TRUE	TRUE
ENSG00000165810	BTNL9	butyrophilin like 9 [Source:HGNC Symbol;Acc:HGNC:24176]	5	5565	3500	7.4991	6.68651	4.14936	10.3145	9.38083	8.3735	4.99333	4.10295	5.95802	10.6538	8.93878	8.69833	6.11165	9.35626	5.0181	9.43031	7.47908	0.541274	1.45162e-06	4.56366e-05	0.90889	4.95923e-09	2.14618e-07	4.56366e-05	TRUE	TRUE
ENSG00000198888	MT-ND1	mitochondrially encoded NADH:ubiquinone oxidoreductase core subunit 1 [Source:HGNC Symbol;Acc:HGNC:7455]	MT	956	956	212.464	255.021	270.679	365.528	338.994	405.683	1108.09	1421.58	1508.66	1757.98	1982.31	1824.47	246.055	370.068	1346.11	1854.92	954.289	0.532151	6.02056e-12	5.81634e-10	0.499999	5.5561e-05	0.00110148	0.00110148	TRUE	TRUE
ENSG00000225630	MTND2P28	mitochondrially encoded NADH:ubiquinone oxidoreductase core subunit 2 pseudogene 28 [Source:HGNC Symbol;Acc:HGNC:42129]	1	1044	1044	7.60809	10.2756	10.0965	12.9356	14.012	16.172	32.3767	40.3689	46.1714	45.4436	51.8946	49.5565	9.32673	14.3732	39.639	48.9649	28.076	0.517397	1.44428e-05	0.00034712	0.348539	0.00743375	0.0652915	0.0652915	TRUE	TRUE
ENSG00000117245	KIF17	kinesin family member 17 [Source:HGNC Symbol;Acc:HGNC:19167]	1	4470	3969	1.32364	1.26741	1.81879	1.91037	1.60028	3.89535	3.27622	1.9153	4.98208	5.53226	3.22837	6.41587	1.46995	2.46867	3.3912	5.05883	3.09716	0.501395	0.000665524	0.00873634	0.632576	1.30286e-05	0.000300004	0.00873634	TRUE	TRUE
ENSG00000210082	MT-RNR2	mitochondrially encoded 16S RNA [Source:HGNC Symbol;Acc:HGNC:7471]	MT	1559	1559	1778.02	2151.67	2045.34	2719.14	2783.42	3261.01	2623.98	2605.3	3532.88	5975.41	4018.6	4942.93	1991.68	2921.19	2920.72	4978.98	3203.14	0.499422	1.17124e-12	1.20223e-10	0.761649	1.3954e-06	3.93586e-05	3.93586e-05	TRUE	TRUE
ENSG00000092068	SLC7A8	solute carrier family 7 member 8 [Source:HGNC Symbol;Acc:HGNC:11066]	14	5991	4216	5.11295	4.34496	9.54609	7.52933	6.77345	13.52	13.0173	7.95498	11.0972	19.225	10.9894	14.8254	6.33467	9.27427	10.6898	15.0133	10.328	0.498455	8.19713e-09	4.14938e-07	0.512438	9.54868e-06	0.000225613	0.000225613	TRUE	TRUE
ENSG00000143013	LMO4	LIM domain only 4 [Source:HGNC Symbol;Acc:HGNC:6644]	1	5833	5405	12.1613	10.064	10.2788	16.628	15.457	15.1391	9.15608	7.37636	10.6002	15.7517	8.74542	12.6125	10.8347	15.7414	9.04422	12.3699	11.9975	0.488104	2.36171e-11	2.04143e-09	0.447532	0.00330344	0.0341941	0.0341941	TRUE	TRUE
ENSG00000260918	AC107398.3		4	7000	7000	2.18897	1.70511	1.48148	2.92351	2.27198	2.90645	0.569016	0.316881	0.42357	1.76071	0.291794	0.578741	1.79185	2.70065	0.436489	0.877083	1.45152	0.482827	0.000102449	0.00182667	0.622662	0.0194007	0.134615	0.134615	TRUE	TRUE
ENSG00000117115	PADI2	peptidyl arginine deiminase 2 [Source:HGNC Symbol;Acc:HGNC:18341]	1	5984	4345	0.681318	0.722025	0.612611	1.00276	0.943841	1.53474	0.846195	0.720564	1.63322	3.4349	0.973582	1.83146	0.671984	1.16045	1.06666	2.07998	1.24477	0.482588	0.00367042	0.0332023	0.729547	0.00654666	0.0590703	0.0590703	TRUE	TRUE
ENSG00000181541	MAB21L2	mab-21 like 2 [Source:HGNC Symbol;Acc:HGNC:6758]	4	2772	2772	8.88195	2.90741	6.28383	11.1181	8.08275	14.4569	1.93651	0.150038	0.298865	2.77158	0.225485	0.556749	6.0244	11.2193	0.795138	1.1846	4.80585	0.470539	0.00719698	0.0555141	0.599147	0.00690078	0.0615189	0.0615189	TRUE	TRUE
ENSG00000173110	HSPA6	heat shock protein family A (Hsp70) member 6 [Source:HGNC Symbol;Acc:HGNC:5239]	1	2371	2371	0.334121	0.349799	0.332303	0.676177	0.896462	0.564293	2.03142	0.258248	16.4131	2.22711	0.334233	30.5674	0.338741	0.712311	6.23427	11.0429	4.58206	0.469443	0.00720357	0.0555141	0.522926	0.00603448	0.0553121	0.0555141	TRUE	TRUE
ENSG00000213199	ASIC3	acid sensing ion channel subunit 3 [Source:HGNC Symbol;Acc:HGNC:101]	7	2748	2232	1.09281	1.33285	1.57418	1.80839	2.59919	2.02666	4.68375	2.6812	4.29289	7.16502	5.26571	3.75974	1.33328	2.14475	3.88594	5.39683	3.1902	0.454826	0.00473084	0.0405842	0.453377	0.0307064	0.186841	0.186841	TRUE	TRUE
ENSG00000278012	AL031658.2		20	651	651	9.41494	9.63809	10.6635	15.3556	14.8269	13.7014	4.08524	3.5138	9.00857	5.40162	5.41788	10.4458	9.90552	14.628	5.53587	7.08843	9.28945	0.437394	0.00110698	0.0129963	0.411906	0.0262426	0.166849	0.166849	TRUE	TRUE
ENSG00000171163	ZNF692	zinc finger protein 692 [Source:HGNC Symbol;Acc:HGNC:26049]	1	3929	2704	3.94743	4.58081	5.11883	5.74769	8.7854	5.76481	14.4993	9.18596	10.7354	22.9405	12.9654	10.3092	4.54903	6.76597	11.4736	15.405	9.54839	0.43679	0.000828999	0.0103579	0.391059	0.0159296	0.116185	0.116185	TRUE	TRUE
ENSG00000211459	MT-RNR1	mitochondrially encoded 12S RNA [Source:HGNC Symbol;Acc:HGNC:7470]	MT	954	954	505.407	582.077	607.648	696.862	737.18	925.863	469.43	519.108	741.145	907.915	755.473	1130.28	565.044	786.635	576.561	931.224	714.866	0.42283	3.55999e-10	2.40275e-08	0.714826	7.75163e-08	2.80135e-06	2.80135e-06	TRUE	TRUE
ENSG00000260903	XKR7	XK related 7 [Source:HGNC Symbol;Acc:HGNC:23062]	20	7844	7844	22.2719	22.1742	21.2373	33.2791	30.3203	27.513	14.4681	11.8652	15.4061	23.7968	16.6882	19.4183	21.8945	30.3708	13.9131	19.9678	21.5365	0.420572	4.34134e-10	2.8647e-08	0.53984	1.99845e-05	0.000438816	0.000438816	TRUE	TRUE
ENSG00000113504	SLC12A7	solute carrier family 12 member 7 [Source:HGNC Symbol;Acc:HGNC:10915]	5	5984	5280	9.0773	8.6598	5.62203	12.7957	10.296	9.2832	7.79678	6.36506	7.26714	10.6142	7.76232	9.29858	7.78638	10.7917	7.14299	9.22502	8.73651	0.418026	1.24943e-05	0.00030475	0.395148	0.00106064	0.0136708	0.0136708	TRUE	TRUE
ENSG00000008513	ST3GAL1	ST3 beta-galactoside alpha-2,3-sialyltransferase 1 [Source:HGNC Symbol;Acc:HGNC:10862]	8	8729	6951	6.43926	5.0191	3.62718	9.3859	5.98259	5.69501	6.08467	3.69309	6.30268	5.6316	6.24313	10.7544	5.02851	7.02117	5.36015	7.54305	6.23822	0.41535	1.07635e-05	0.000264278	0.475692	0.0120242	0.0939194	0.0939194	TRUE	TRUE
ENSG00000231977	AL096828.1		20	542	542	1.34623	1.49694	1.57154	3.68875	2.95274	2.19424	0.542689	0.255785	0.321792	1.62733	0.864914	0.80084	1.47157	2.94524	0.373422	1.0977	1.47198	0.413197	0.0173753	0.106773	0.966432	0.00261158	0.0282992	0.106773	TRUE	TRUE
ENSG00000116990	MYCL	MYCL proto-oncogene, bHLH transcription factor [Source:HGNC Symbol;Acc:HGNC:7555]	1	5063	3256	3.51511	2.2925	1.81159	4.56473	3.57887	2.6416	7.23449	7.72799	4.18151	15.0165	6.57487	6.46551	2.53973	3.59506	6.38133	9.3523	5.46711	0.413103	0.000890259	0.0109384	0.470462	0.0302212	0.185025	0.185025	TRUE	TRUE
ENSG00000090539	CHRD	chordin [Source:HGNC Symbol;Acc:HGNC:1949]	3	6620	4719	5.88003	5.32987	5.31569	7.96581	8.81225	6.39049	12.209	8.37032	6.7243	12.6753	11.5045	9.59151	5.50853	7.72285	9.1012	11.2571	8.39742	0.405947	6.26895e-05	0.00121923	0.365764	0.0124227	0.0962838	0.0962838	TRUE	TRUE
ENSG00000230269	LINC02525	long intergenic non-protein coding RNA 2525 [Source:HGNC Symbol;Acc:HGNC:53545]	6	1505	1505	2.90894	2.97103	2.81566	3.86	4.73536	4.20509	6.35181	5.54234	3.38972	11.9448	6.40026	4.89494	2.89855	4.26682	5.09462	7.74665	5.00166	0.405838	0.00542504	0.0449986	0.550421	0.0025716	0.0279386	0.0449986	TRUE	TRUE
ENSG00000005108	THSD7A	thrombospondin type 1 domain containing 7A [Source:HGNC Symbol;Acc:HGNC:22207]	7	10929	10663	13.4277	14.5872	8.58124	18.1255	17.9472	13.4477	7.01575	4.31326	5.43962	12.9072	6.17269	6.01555	12.1987	16.5068	5.58954	8.36514	10.6651	0.404226	2.00281e-07	7.41945e-06	0.529961	0.000819778	0.011045	0.011045	TRUE	TRUE
ENSG00000277268	AC243773.2		17	2544	1462	2.33856	1.57854	1.74783	3.31557	2.1551	3.18121	3.4202	0.948258	3.60126	9.30342	3.55764	3.7029	1.88831	2.88396	2.65657	5.52132	3.23754	0.39926	0.0137149	0.0893037	0.90341	0.000638005	0.00897953	0.0893037	TRUE	TRUE
ENSG00000175879	HOXD8	homeobox D8 [Source:HGNC Symbol;Acc:HGNC:5139]	2	2629	1917	15.399	17.0235	18.7728	18.6646	23.0624	29.1914	13.6686	11.3902	11.1964	18.846	13.5138	12.7993	17.0651	23.6395	12.0851	15.053	16.9607	0.390699	2.09981e-05	0.000481198	0.334237	0.0104624	0.0843472	0.0843472	TRUE	TRUE
ENSG00000169302	STK32A	serine/threonine kinase 32A [Source:HGNC Symbol;Acc:HGNC:28317]	5	7776	5393	14.7474	9.07678	10.2425	17.9101	13.697	14.0544	15.4509	12.9647	9.61114	30.2865	12.9828	13.2599	11.3555	15.2205	12.6756	18.8431	14.5237	0.387108	1.50718e-06	4.69002e-05	0.487618	0.00821535	0.0703459	0.0703459	TRUE	TRUE
ENSG00000131044	TTLL9	tubulin tyrosine ligase like 9 [Source:HGNC Symbol;Acc:HGNC:16118]	20	5925	3261	4.03395	3.49429	2.11572	6.09625	4.57792	2.82641	3.20205	2.11857	2.41347	5.98245	3.00515	2.73975	3.21465	4.50019	2.57803	3.90912	3.5505	0.385601	0.000900396	0.0110165	0.538203	0.00224928	0.0251354	0.0251354	TRUE	TRUE
ENSG00000122592	HOXA7	homeobox A7 [Source:HGNC Symbol;Acc:HGNC:5108]	7	2411	2018	5.27899	3.22536	6.9328	6.75756	5.77443	8.59799	1.00208	0.795768	0.648209	1.66778	0.934735	1.17703	5.14572	7.04333	0.815352	1.25985	3.56606	0.385553	0.00249278	0.0247453	0.559975	0.0174989	0.12449	0.12449	TRUE	TRUE
ENSG00000126768	TIMM17B	translocase of inner mitochondrial membrane 17B [Source:HGNC Symbol;Acc:HGNC:17310]	X	2562	1528	47.0021	44.1189	39.69	59.1639	62.1714	54.441	35.2994	31.3548	21.5803	38.4849	38.0646	31.5631	43.6037	58.5921	29.4115	36.0375	41.9112	0.378758	1.38101e-07	5.28825e-06	0.344224	0.0156562	0.114794	0.114794	TRUE	TRUE
ENSG00000278558	TMEM191B	transmembrane protein 191B [Source:HGNC Symbol;Acc:HGNC:33600]	22	2067	1886	1.24907	1.10894	1.60329	1.60011	1.9623	2.37595	1.68955	0.833086	0.820732	5.37814	1.4085	1.41284	1.32043	1.97945	1.11446	2.73316	1.78688	0.368767	0.0253506	0.140652	0.989147	1.95485e-05	0.000430605	0.140652	TRUE	TRUE
ENSG00000278500	AC009336.2		2	3521	3521	0.698662	1.10094	0.925315	1.39277	1.76129	0.952987	1.34705	0.636544	1.31267	4.87489	0.979525	1.45534	0.908307	1.36902	1.09875	2.43659	1.45317	0.364677	0.0274749	0.148975	0.784535	0.0023576	0.0261041	0.148975	TRUE	TRUE
ENSG00000172345	STARD5	StAR related lipid transfer domain containing 5 [Source:HGNC Symbol;Acc:HGNC:18065]	15	6339	4871	0.791781	0.647758	0.918048	1.11519	1.33988	1.00278	1.29325	1.55826	1.05852	1.79169	1.68649	1.47774	0.785862	1.15262	1.30334	1.65197	1.22345	0.363281	0.0244063	0.136855	0.370203	0.0301788	0.18482	0.18482	TRUE	TRUE
ENSG00000106789	CORO2A	coronin 2A [Source:HGNC Symbol;Acc:HGNC:2255]	9	5717	5635	3.15948	3.72116	2.3505	4.25092	3.97168	4.32657	3.84745	3.19423	4.88452	6.17448	4.47847	5.67229	3.07705	4.18305	3.9754	5.44175	4.16931	0.363188	0.00399362	0.0356186	0.483002	0.000640209	0.00900445	0.0356186	TRUE	TRUE
ENSG00000189410	SH2D5	SH2 domain containing 5 [Source:HGNC Symbol;Acc:HGNC:28819]	1	4423	3705	4.45082	4.37486	4.45428	6.26675	5.21718	6.49438	3.62214	5.25729	9.86212	3.69934	9.5498	11.4518	4.42665	5.99277	6.24719	8.23365	6.22506	0.36075	0.000616462	0.00820156	0.389556	0.0268488	0.169528	0.169528	TRUE	TRUE
ENSG00000011347	SYT7	synaptotagmin 7 [Source:HGNC Symbol;Acc:HGNC:11514]	11	5953	4854	25.3269	21.618	24.0625	34.5442	28.0094	31.2213	22.0876	23.9294	29.4952	32.71	29.7571	33.6153	23.6692	31.2583	25.1707	32.0275	28.0314	0.355465	3.1623e-08	1.41642e-06	0.386932	0.00229082	0.0255276	0.0255276	TRUE	TRUE
ENSG00000147465	STAR	steroidogenic acute regulatory protein [Source:HGNC Symbol;Acc:HGNC:11359]	8	3767	3448	8.60982	11.1327	10.431	10.191	15.5925	14.7083	21.5115	10.7823	9.18404	29.0339	17.1631	18.3374	10.0579	13.4973	13.8259	21.5115	14.7231	0.354194	4.63592e-05	0.000937394	0.698964	5.28125e-06	0.000131974	0.000937394	TRUE	TRUE
ENSG00000274602	PI4KAP1	phosphatidylinositol 4-kinase alpha pseudogene 1 [Source:HGNC Symbol;Acc:HGNC:33576]	22	4812	2553	4.00126	4.1879	4.16211	4.86864	6.50372	5.36543	5.5782	2.73325	4.15875	11.1009	3.50628	4.39213	4.11709	5.57926	4.15673	6.3331	5.04655	0.345328	0.00384796	0.0344707	0.48768	0.0105058	0.0846649	0.0846649	TRUE	TRUE
ENSG00000175274	TP53I11	tumor protein p53 inducible protein 11 [Source:HGNC Symbol;Acc:HGNC:16842]	11	7345	3703	31.9382	35.1784	37.2637	48.6229	39.6733	49.5227	45.6834	46.3085	57.1853	55.2004	60.151	60.0771	34.7934	45.9396	49.7258	58.4762	47.2337	0.343528	4.59755e-05	0.000932518	0.277505	0.0174908	0.12449	0.12449	TRUE	TRUE
ENSG00000146556	WASH2P	WAS protein family homolog 2 pseudogene [Source:HGNC Symbol;Acc:HGNC:33145]	2	2958	2800	1.27318	1.68064	1.483	1.89961	2.25054	2.01753	3.86931	2.36835	3.05998	5.92708	3.10529	3.2425	1.47894	2.05589	3.09922	4.09162	2.68142	0.342324	0.0209688	0.122792	0.38655	0.0173882	0.123956	0.123956	TRUE	TRUE
ENSG00000173531	MST1	macrophage stimulating 1 [Source:HGNC Symbol;Acc:HGNC:7380]	3	5084	4152	0.642694	1.09864	0.846235	0.831317	1.82486	1.07413	3.55097	2.03401	1.65138	5.97044	3.242	1.88174	0.862523	1.24344	2.41212	3.69806	2.05404	0.339452	0.0289553	0.154509	0.554403	0.000619384	0.00878792	0.154509	TRUE	TRUE
ENSG00000101198	NKAIN4	sodium/potassium transporting ATPase interacting 4 [Source:HGNC Symbol;Acc:HGNC:16191]	20	2668	1430	14.5786	15.1552	9.29208	21.7499	17.2769	12.8017	5.5965	8.15977	7.31796	15.9311	9.25703	10.1516	13.0086	17.2762	7.02474	11.7799	12.2724	0.338712	0.00152896	0.0168779	0.659215	0.00354081	0.0361656	0.0361656	TRUE	TRUE
ENSG00000118898	PPL	periplakin [Source:HGNC Symbol;Acc:HGNC:9273]	16	7686	6238	2.14556	2.31515	2.07891	3.01153	2.75395	2.82912	1.08058	1.37235	2.1424	1.40278	1.94494	2.29042	2.17988	2.86487	1.53178	1.87938	2.11397	0.323877	0.00305071	0.0287947	0.348065	0.0215352	0.144745	0.144745	TRUE	TRUE
ENSG00000163516	ANKZF1	ankyrin repeat and zinc finger domain containing 1 [Source:HGNC Symbol;Acc:HGNC:25527]	2	6119	3245	5.358	4.80611	5.41382	7.09698	7.25136	6.11917	13.5587	10.2855	10.2591	21.5872	12.8779	10.2588	5.19264	6.82251	11.3678	14.908	9.57272	0.322201	0.00312854	0.0293606	0.359674	0.020697	0.140885	0.140885	TRUE	TRUE
ENSG00000163288	GABRB1	gamma-aminobutyric acid type A receptor beta1 subunit [Source:HGNC Symbol;Acc:HGNC:4081]	4	3140	2143	2.67524	2.28844	2.33512	2.93086	2.90551	4.30094	0.720589	0.393544	0.747739	2.3016	0.489586	0.888951	2.43293	3.3791	0.620624	1.22671	1.91484	0.319554	0.0352515	0.176748	0.65179	0.0197726	0.136422	0.176748	TRUE	TRUE
ENSG00000168970	JMJD7-PLA2G4B	JMJD7-PLA2G4B readthrough [Source:HGNC Symbol;Acc:HGNC:34449]	15	7862	7227	0.597123	0.7185	0.624658	0.725537	1.21795	0.758154	2.20288	1.14139	1.7376	4.72601	1.65716	1.56657	0.64676	0.900547	1.69395	2.64991	1.47279	0.319235	0.0329857	0.169163	0.495941	0.0187037	0.131134	0.169163	TRUE	TRUE
ENSG00000072195	SPEG	SPEG complex locus [Source:HGNC Symbol;Acc:HGNC:16901]	2	17910	10782	4.81837	5.59859	5.11325	6.01247	6.99714	7.00814	7.63965	5.59753	8.2549	10.9919	8.94101	9.79038	5.17674	6.67258	7.16403	9.90777	7.23028	0.318288	1.88971e-05	0.00043849	0.507005	8.05015e-05	0.00151924	0.00151924	TRUE	TRUE
ENSG00000152117	AC073869.1		2	3914	3785	3.59115	3.5631	4.15198	4.5048	5.66847	4.72435	11.4786	7.27668	13.3602	19.4917	8.92626	13.0446	3.76874	4.96587	10.7052	13.8208	8.31516	0.317705	0.00642234	0.050859	0.362643	0.0298972	0.183473	0.183473	TRUE	TRUE
ENSG00000066735	KIF26A	kinesin family member 26A [Source:HGNC Symbol;Acc:HGNC:20226]	14	6756	6714	2.92186	3.10434	1.99813	4.10152	3.30732	3.00812	10.6877	5.04689	9.77232	11.7282	7.64382	16.0133	2.67478	3.47232	8.50231	11.7951	6.61112	0.313252	0.00581029	0.0471619	0.497238	0.00133211	0.016369	0.0471619	TRUE	TRUE
ENSG00000100346	CACNA1I	calcium voltage-gated channel subunit alpha1 I [Source:HGNC Symbol;Acc:HGNC:1396]	22	10792	10004	0.914834	1.22013	0.759904	1.20099	1.2398	1.39048	0.505959	0.48272	1.64208	1.02203	1.09451	2.2128	0.964957	1.27709	0.87692	1.44311	1.14052	0.310127	0.0273188	0.148401	0.830671	3.12901e-06	8.28671e-05	0.148401	TRUE	TRUE
ENSG00000185133	INPP5J	inositol polyphosphate-5-phosphatase J [Source:HGNC Symbol;Acc:HGNC:8956]	22	4822	3512	5.59769	5.26727	5.23264	6.99245	7.35513	6.44008	10.5423	6.95414	7.53924	13.2875	8.30122	9.11149	5.36586	6.92922	8.34523	10.2334	7.71842	0.307848	0.00166387	0.0180969	0.323104	0.00697451	0.0620699	0.0620699	TRUE	TRUE
ENSG00000126561	STAT5A	signal transducer and activator of transcription 5A [Source:HGNC Symbol;Acc:HGNC:11366]	17	5754	4301	1.77889	2.23435	1.51006	2.39878	2.21513	2.77006	2.17987	1.70031	2.2582	3.40797	3.25425	3.18177	1.8411	2.46133	2.04613	3.28133	2.40747	0.305996	0.0360466	0.179215	0.695546	4.7003e-06	0.000119174	0.179215	TRUE	TRUE
ENSG00000112715	VEGFA	vascular endothelial growth factor A [Source:HGNC Symbol;Acc:HGNC:12680]	6	14431	12167	0.519171	0.746861	1.34063	0.765802	0.918689	1.67216	2.13345	1.33219	2.89383	3.99185	1.9393	3.55757	0.868888	1.11888	2.11982	3.16291	1.81763	0.305916	0.0103015	0.0726459	0.591684	0.000105889	0.00191836	0.0726459	TRUE	TRUE
ENSG00000130529	TRPM4	transient receptor potential cation channel subfamily M member 4 [Source:HGNC Symbol;Acc:HGNC:17993]	19	6604	4109	6.1086	6.24836	9.3179	7.41785	7.91137	12.3061	16.6313	7.94564	18.5437	37.3358	12.3377	24.3108	7.22495	9.21176	14.3735	24.6614	13.8679	0.291426	0.000604107	0.00806622	0.72819	9.83482e-06	0.000231586	0.00806622	TRUE	TRUE
ENSG00000105376	ICAM5	intercellular adhesion molecule 5 [Source:HGNC Symbol;Acc:HGNC:5348]	19	3906	3000	3.39812	3.32351	4.86931	4.23752	4.90952	5.67031	4.28542	3.36961	2.05297	4.96327	6.19836	3.80602	3.86365	4.93912	3.236	4.98922	4.25699	0.290139	0.0133422	0.0876887	0.642728	0.000437454	0.00655583	0.0876887	TRUE	TRUE
ENSG00000254122	PCDHGB7	protocadherin gamma subfamily B, 7 [Source:HGNC Symbol;Acc:HGNC:8714]	5	4966	4765	3.18508	2.60326	2.31043	3.8079	3.33763	3.08863	4.03037	2.26695	2.72232	8.22734	5.083	5.8122	2.69959	3.41139	3.00655	6.37418	3.87293	0.278212	0.0106532	0.0743462	1.09847	2.62047e-18	3.92429e-16	0.0743462	TRUE	TRUE
ENSG00000147231	CXorf57	chromosome X open reading frame 57 [Source:HGNC Symbol;Acc:HGNC:25486]	X	4853	3861	6.44697	6.21542	5.94543	8.08972	6.94288	8.44315	5.30097	4.67384	4.69795	6.20401	5.53306	8.85311	6.20261	7.82525	4.89092	6.86339	6.44554	0.274599	0.00536275	0.0446323	0.4691	0.00912938	0.0761367	0.0761367	TRUE	TRUE
ENSG00000090932	DLL3	delta like canonical Notch ligand 3 [Source:HGNC Symbol;Acc:HGNC:2909]	19	2618	2332	7.15176	8.4428	9.98058	8.97775	10.3155	12.3124	7.04757	5.50895	5.56721	8.69912	8.51951	6.89199	8.52505	10.5352	6.04125	8.03687	8.2846	0.253407	0.00737469	0.056685	0.437857	0.00186361	0.0215876	0.056685	TRUE	TRUE
ENSG00000076554	TPD52	tumor protein D52 [Source:HGNC Symbol;Acc:HGNC:12005]	8	8197	4339	7.31748	7.86599	8.28413	9.08075	8.77141	11.1741	6.17447	6.86148	8.24525	11.017	8.40908	9.17829	7.82254	9.67542	7.09373	9.5348	8.53162	0.251422	0.00455919	0.0393629	0.442187	0.00650587	0.0587532	0.0587532	TRUE	TRUE
ENSG00000141503	MINK1	misshapen like kinase 1 [Source:HGNC Symbol;Acc:HGNC:17565]	17	7817	5299	11.1102	10.2279	12.9719	13.2197	13.9541	14.7967	23.1446	16.4802	21.5114	30.1602	20.2483	22.7149	11.4367	13.9901	20.3787	24.3744	17.545	0.25035	0.00151532	0.0167649	0.289126	0.0155402	0.114104	0.114104	TRUE	TRUE
ENSG00000178773	CPNE7	copine 7 [Source:HGNC Symbol;Acc:HGNC:2320]	16	3048	2657	13.8643	16.4284	17.239	18.1373	20.018	20.0462	24.1886	15.401	25.4076	34.5849	29.4308	26.3105	15.8439	19.4005	21.6657	30.1087	21.7547	0.250265	0.00188189	0.0200244	0.505039	0.00285138	0.0303914	0.0303914	TRUE	TRUE
ENSG00000121905	HPCA	hippocalcin [Source:HGNC Symbol;Acc:HGNC:5144]	1	1991	1468	8.1657	6.5217	7.77505	10.8697	7.34169	9.85183	2.98045	4.39138	3.58654	6.54586	8.7513	6.40636	7.48748	9.3544	3.65279	7.23451	6.93229	0.245993	0.0351016	0.176295	0.973254	3.17578e-10	1.68211e-08	0.176295	TRUE	TRUE
ENSG00000109103	UNC119	unc-119 lipid binding chaperone [Source:HGNC Symbol;Acc:HGNC:12565]	17	5128	4189	12.8299	12.3355	13.0084	15.3538	15.4489	15.4221	14.8069	13.5635	18.2988	18.5233	15.8803	21.7914	12.7246	15.4083	15.5564	18.7317	15.6053	0.234068	0.00140769	0.0157749	0.304616	0.00750638	0.0657906	0.0657906	TRUE	TRUE
ENSG00000213722	DDAH2	dimethylarginine dimethylaminohydrolase 2 [Source:HGNC Symbol;Acc:HGNC:2716]	6	2538	1688	77.449	66.1166	69.3454	90.9323	82.2917	83.6149	139.779	103.703	131.099	176.213	117.05	144.364	70.9703	85.613	124.86	145.876	106.83	0.232996	0.000240846	0.00374336	0.254812	0.0252083	0.162066	0.162066	TRUE	TRUE
ENSG00000260807	AC009041.2		16	3905	3726	8.96337	10.0263	9.65275	11.8858	12.5433	10.3963	4.33194	4.98891	5.27482	7.76501	8.83994	5.75673	9.54746	11.6084	4.86522	7.45389	8.36876	0.231163	0.00997288	0.0710544	0.59906	0.000444972	0.00665412	0.0710544	TRUE	TRUE
ENSG00000033327	GAB2	GRB2 associated binding protein 2 [Source:HGNC Symbol;Acc:HGNC:14458]	11	6771	6092	17.4664	16.2985	18.4945	20.4249	19.4975	23.1928	31.611	20.2764	33.9493	37.352	25.7748	41.4992	17.4198	21.0384	28.6123	34.8753	25.4864	0.230733	0.000408312	0.00580313	0.329128	0.00263568	0.0285282	0.0285282	TRUE	TRUE
ENSG00000107816	LZTS2	leucine zipper tumor suppressor 2 [Source:HGNC Symbol;Acc:HGNC:29381]	10	6547	5741	6.76514	6.87779	7.78184	8.43685	8.37599	9.02236	12.102	9.62511	12.9438	14.8419	10.9457	14.361	7.14159	8.61173	11.557	13.3829	10.1733	0.227964	0.00384512	0.0344707	0.248737	0.0296511	0.18234	0.18234	TRUE	TRUE
ENSG00000011243	AKAP8L	A-kinase anchoring protein 8 like [Source:HGNC Symbol;Acc:HGNC:29857]	19	5081	2749	22.5537	22.0241	17.6536	26.8272	26.6161	21.4457	46.7492	36.777	42.5481	84.1639	53.4526	52.8118	20.7438	24.963	42.0247	63.4761	37.8019	0.226496	0.00155179	0.0171044	0.585303	2.74887e-05	0.000579741	0.0171044	TRUE	TRUE
ENSG00000076864	RAP1GAP	RAP1 GTPase activating protein [Source:HGNC Symbol;Acc:HGNC:9858]	1	5755	4294	10.8364	11.4125	12.4225	12.4351	13.3299	16.1628	10.7088	9.15573	13.4596	14.7947	12.2532	15.8674	11.5571	13.976	11.108	14.3051	12.7366	0.224506	0.00414558	0.0367141	0.406829	0.000579263	0.00831009	0.0367141	TRUE	TRUE
ENSG00000232956	SNHG15	small nucleolar RNA host gene 15 [Source:HGNC Symbol;Acc:HGNC:27797]	7	3647	3116	8.47008	9.29267	10.039	9.75754	9.69425	14.6533	9.98629	6.74416	16.1342	13.7396	9.18067	20.6549	9.26724	11.3684	10.9549	14.5251	11.5289	0.219283	0.0338603	0.171964	0.45184	0.000102021	0.00185798	0.171964	TRUE	TRUE
ENSG00000131773	KHDRBS3	KH RNA binding domain containing, signal transduction associated 3 [Source:HGNC Symbol;Acc:HGNC:18117]	8	8645	5466	25.7903	16.0013	19.9776	27.6192	21.7259	23.6111	3.62111	3.17886	5.02358	4.60524	3.62453	6.19178	20.5897	24.3187	3.94118	4.80718	13.4142	0.215665	0.00538154	0.0446879	0.314043	0.0143297	0.107182	0.107182	TRUE	TRUE
ENSG00000151834	GABRA2	gamma-aminobutyric acid type A receptor alpha2 subunit [Source:HGNC Symbol;Acc:HGNC:4076]	4	11930	5812	19.2619	16.2058	19.4588	22.0255	21.0693	22.0374	5.56062	3.47264	4.86706	15.9765	4.11931	7.02224	18.3088	21.7107	4.63344	9.03935	13.4231	0.20972	0.00296832	0.0281429	0.735895	0.000584586	0.00837491	0.0281429	TRUE	TRUE
ENSG00000133243	BTBD2	BTB domain containing 2 [Source:HGNC Symbol;Acc:HGNC:15504]	19	5944	2763	41.6646	45.2215	48.6695	55.683	52.7814	52.4971	50.3314	47.2028	48.7474	55.7255	54.527	60.652	45.1852	53.6539	48.7605	56.9682	51.1419	0.208079	0.0064837	0.0513038	0.261255	0.026036	0.165944	0.165944	TRUE	TRUE
ENSG00000171298	GAA	glucosidase alpha, acid [Source:HGNC Symbol;Acc:HGNC:4065]	17	5156	3626	10.1362	12.8437	13.6188	12.5361	15.1374	15.6965	27.6616	18.8078	19.9826	37.6553	23.5974	22.7941	12.1995	14.4567	22.1507	28.0156	19.2056	0.206383	0.00789172	0.0594231	0.355954	0.00242989	0.0267481	0.0594231	TRUE	TRUE
ENSG00000064300	NGFR	nerve growth factor receptor [Source:HGNC Symbol;Acc:HGNC:7809]	17	4150	3417	123.248	86.8673	80.0049	133.354	104.137	102.668	93.5624	61.7408	101.472	135.142	73.0186	148.26	96.7067	113.386	85.5917	118.807	103.623	0.2051	0.00198712	0.0208162	0.468954	0.000311239	0.00488962	0.0208162	TRUE	TRUE
ENSG00000140474	ULK3	unc-51 like kinase 3 [Source:HGNC Symbol;Acc:HGNC:19703]	15	3516	2951	16.3967	18.1521	16.2143	19.7306	22.1758	18.3657	27.0905	17.8325	23.9291	34.1714	23.7263	24.1265	16.921	20.0907	22.9507	27.3414	21.826	0.203969	0.00693959	0.0539864	0.287533	0.02534	0.16269	0.16269	TRUE	TRUE
ENSG00000168546	GFRA2	GDNF family receptor alpha 2 [Source:HGNC Symbol;Acc:HGNC:4244]	8	5716	4921	9.82424	8.92151	10.9133	13.8403	9.50239	12.2218	3.09569	3.8455	4.45686	4.18136	5.15094	6.45365	9.88635	11.8549	3.79935	5.26198	7.70063	0.203961	0.0278322	0.15034	0.490348	0.000135122	0.00235372	0.15034	TRUE	TRUE
ENSG00000166900	STX3	syntaxin 3 [Source:HGNC Symbol;Acc:HGNC:11438]	11	6568	3299	13.22	11.9197	9.98556	14.3904	13.1814	14.0079	16.3719	10.716	20.179	26.9293	14.873	24.8378	11.7084	13.8599	15.7556	22.2134	15.8843	0.202182	0.0305853	0.160009	0.520638	8.17135e-05	0.00154071	0.160009	TRUE	TRUE
ENSG00000135632	SMYD5	SMYD family member 5 [Source:HGNC Symbol;Acc:HGNC:16258]	2	3380	2593	16.2325	17.6613	16.7448	18.8686	20.8303	20.2871	20.1537	17.7371	20.4267	26.2589	21.5267	24.0444	16.8795	19.9953	19.4392	23.9433	20.0643	0.202158	0.00824734	0.06117	0.334488	0.00381564	0.0384632	0.06117	TRUE	TRUE
ENSG00000073670	ADAM11	ADAM metallopeptidase domain 11 [Source:HGNC Symbol;Acc:HGNC:189]	17	4770	4571	8.76584	10.2121	10.915	10.6087	11.2366	13.3342	8.92032	5.84851	11.7568	13.8245	9.64271	10.4323	9.96431	11.7265	8.84189	11.2998	10.4581	0.192014	0.0154741	0.0974948	0.400827	0.0256949	0.164422	0.164422	TRUE	TRUE
ENSG00000204967	PCDHA4	protocadherin alpha 4 [Source:HGNC Symbol;Acc:HGNC:8670]	5	13440	10557	10.3536	9.63916	9.71024	11.2378	11.8173	11.6978	3.58373	3.14951	3.06876	6.46947	6.60894	7.23403	9.90099	11.5843	3.26733	6.77081	7.88086	0.187811	0.00638773	0.0507074	1.04918	2.37602e-14	2.208e-12	0.0507074	TRUE	TRUE
ENSG00000159409	CELF3	CUGBP Elav-like family member 3 [Source:HGNC Symbol;Acc:HGNC:11967]	1	4439	3246	83.6079	88.8052	92.3608	105.452	103.044	100.912	167.431	118.594	131.799	182.302	149.219	157.426	88.2579	103.136	139.275	162.982	123.413	0.187555	0.00427045	0.03755	0.274357	0.0161423	0.117212	0.117212	TRUE	TRUE
ENSG00000188848	BEND4	BEN domain containing 4 [Source:HGNC Symbol;Acc:HGNC:23815]	4	8765	8765	5.68695	4.38559	3.31623	7.02163	4.93273	3.83068	5.46719	3.33078	5.13633	9.49755	4.47989	7.20262	4.46292	5.26168	4.64477	7.06002	5.35735	0.186613	0.0217633	0.126151	0.592529	1.10504e-05	0.00025761	0.126151	TRUE	TRUE
ENSG00000176454	LPCAT4	lysophosphatidylcholine acyltransferase 4 [Source:HGNC Symbol;Acc:HGNC:30059]	15	4799	2262	25.603	27.9455	29.1267	27.3915	31.9153	38.1367	43.2039	30.3635	45.2943	57.7092	43.1509	49.6462	27.5584	32.4812	39.6206	50.1688	37.4572	0.184881	0.0215856	0.125193	0.383494	0.00209416	0.0237429	0.125193	TRUE	TRUE
ENSG00000037042	TUBG2	tubulin gamma 2 [Source:HGNC Symbol;Acc:HGNC:12419]	17	2772	1776	11.3041	14.7	18.2009	12.9566	17.9238	20.8066	20.3641	15.6771	27.1413	27.5368	22.7378	29.3892	14.735	17.229	21.0608	26.5546	19.8949	0.180642	0.0416094	0.197758	0.389663	0.00340121	0.0350493	0.197758	TRUE	TRUE
ENSG00000135127	BICDL1	BICD family like cargo adaptor 1 [Source:HGNC Symbol;Acc:HGNC:28095]	12	5484	3055	14.9719	15.079	13.0136	17.3673	18.6133	14.3759	23.5888	15.9737	29.4515	26.326	25.4833	32.2009	14.3548	16.7855	23.0047	28.0034	20.5371	0.179922	0.0230256	0.1315	0.34525	0.0182442	0.128692	0.1315	TRUE	TRUE
ENSG00000155966	AFF2	AF4/FMR2 family member 2 [Source:HGNC Symbol;Acc:HGNC:3776]	X	14006	13746	4.54529	3.47586	3.3802	4.8944	3.94937	4.36454	3.41388	1.98516	3.48924	5.03106	2.61052	3.63309	3.80045	4.40277	2.96276	3.75823	3.73105	0.177044	0.0294169	0.156116	0.366136	0.00891915	0.0748633	0.156116	TRUE	TRUE
ENSG00000198722	UNC13B	unc-13 homolog B [Source:HGNC Symbol;Acc:HGNC:12566]	9	17916	14550	10.4853	9.48458	8.21332	12.4109	11.1264	9.22319	13.7854	9.94427	10.0204	17.0891	11.6049	11.3676	9.3944	10.9202	11.25	13.3539	11.2296	0.176797	0.00502995	0.0426061	0.276918	0.0118602	0.0930579	0.0930579	TRUE	TRUE
ENSG00000087495	PHACTR3	phosphatase and actin regulator 3 [Source:HGNC Symbol;Acc:HGNC:15833]	20	6095	2728	16.0253	14.071	11.7634	18.6401	16.9212	13.1486	13.3025	9.90132	9.60205	16.919	12.1394	12.0571	13.9532	16.2367	10.9353	13.7051	13.7076	0.174315	0.0299999	0.158085	0.357248	0.0027583	0.0296421	0.158085	TRUE	TRUE
ENSG00000183751	TBL3	transducin beta like 3 [Source:HGNC Symbol;Acc:HGNC:11587]	16	7139	6803	4.33005	4.94013	5.89405	5.01546	5.87382	6.61183	6.96287	5.09464	6.17221	7.75688	6.2723	7.04675	5.05474	5.8337	6.07657	7.02531	5.99758	0.167267	0.0417102	0.19811	0.253437	0.0302549	0.185152	0.19811	TRUE	TRUE
ENSG00000167766	ZNF83	zinc finger protein 83 [Source:HGNC Symbol;Acc:HGNC:13158]	19	8028	4442	14.1079	16.1303	17.0566	17.6809	17.654	19.0618	50.637	29.1451	42.8323	81.314	42.8093	39.7597	15.7649	18.1322	40.8714	54.6276	32.349	0.165531	0.0285658	0.152871	0.397902	0.015639	0.114708	0.152871	TRUE	TRUE
ENSG00000175182	FAM131A	family with sequence similarity 131 member A [Source:HGNC Symbol;Acc:HGNC:28308]	3	8925	4450	9.86151	10.5262	10.2309	11.4397	11.8793	11.7735	12.0299	10.3977	13.7153	16.7484	11.9516	16.3245	10.2062	11.6975	12.0476	15.0082	12.2399	0.1577	0.038417	0.187345	0.343404	0.00637603	0.0578288	0.187345	TRUE	TRUE
ENSG00000129946	SHC2	SHC adaptor protein 2 [Source:HGNC Symbol;Acc:HGNC:29869]	19	4131	2494	38.1087	41.4672	39.4381	43.3947	52.1477	41.1544	84.1291	54.1932	57.1522	96.8735	69.0546	67.0199	39.6714	45.5656	65.1582	77.6493	57.0111	0.154992	0.0373055	0.183804	0.298334	0.00690928	0.0615683	0.183804	TRUE	TRUE
ENSG00000188130	MAPK12	mitogen-activated protein kinase 12 [Source:HGNC Symbol;Acc:HGNC:6874]	22	9424	6248	6.61657	8.96876	7.96834	7.42621	10.4178	9.07881	15.6374	10.2346	14.8437	20.8668	16.2403	14.6931	7.85122	8.97428	13.5719	17.2667	11.916	0.15167	0.0421641	0.199477	0.379344	0.011904	0.093259	0.199477	TRUE	TRUE
ENSG00000196132	MYT1	myelin transcription factor 1 [Source:HGNC Symbol;Acc:HGNC:7622]	20	6265	5614	16.7551	15.4413	12.6347	19.0562	17.9283	14.148	22.8763	13.5573	14.1045	29.9356	18.9988	18.8932	14.9437	17.0442	16.8461	22.6092	17.8608	0.15127	0.0239045	0.134654	0.464533	2.65402e-05	0.000563161	0.134654	TRUE	TRUE
ENSG00000121413	ZSCAN18	zinc finger and SCAN domain containing 18 [Source:HGNC Symbol;Acc:HGNC:21037]	19	8307	5729	13.9553	12.6798	14.418	16.4317	14.3821	15.8806	21.7582	20.5529	21.5179	29.5211	22.6172	24.2973	13.6843	15.5648	21.2764	25.4785	19.001	0.148402	0.0320934	0.165633	0.286848	0.0220156	0.146931	0.165633	TRUE	TRUE
ENSG00000196557	CACNA1H	calcium voltage-gated channel subunit alpha1 H [Source:HGNC Symbol;Acc:HGNC:1395]	16	8606	8208	14.7771	16.3516	16.7802	16.4485	17.6182	20.523	20.6547	14.0654	29.4431	28.1738	18.9928	34.8199	15.9696	18.1966	21.3877	27.3288	20.7207	0.147375	0.0302029	0.158759	0.407832	0.000276759	0.00442814	0.158759	TRUE	TRUE
ENSG00000105419	MEIS3	Meis homeobox 3 [Source:HGNC Symbol;Acc:HGNC:29537]	19	5122	2195	56.9385	57.4327	57.9944	64.816	63.5119	67.3106	86.086	66.1966	83.9379	103.455	88.7175	87.701	57.4552	65.2128	78.7402	93.2912	73.6749	0.146154	0.0212968	0.124177	0.286297	0.0176013	0.124877	0.124877	TRUE	TRUE

## Sheet: GO_bp
GO-Term	GO-Term id	P-value	# Genes (observed)	# Genes (expected)	# Genes (total)	List of observed genes	Gene ids
nervous system development	GO:0007399	4.07355e-09	54	24.0608	2376	KIF26A, CHL1, STAR, BICDL1, VEGFA, SEMA5A, DLL3, INPP5F, RAP1GAP, GAB1, PCDHA4, CHRD, CALR, CHRM3, PCDHA6, NGFR, STX3, MATN2, GABRA2, DRP2, NTRK2, TRPC4, BTBD2, LHX1, CSPG5, UNC13B, LMO4, MYT1, VCL, GAB2, ABCD2, GPM6B, PADI2, MAB21L2, DMRT3, ENC1, HPCA, SHROOM3, LAMB1, GABRB1, GFRA2, MINK1, SPOCK1, TGFB2, UNC119, AFF2, MYCL, PTPRZ1, EPHA5, INPP5J, CXCR4, DHFR, ND4, NFE2L2	26153, 10752, 6770, 92558, 7422, 9037, 10683, 22876, 5909, 2549, 56144, 8646, 811, 1131, 56142, 4804, 6809, 4147, 2555, 1821, 4915, 7223, 55643, 3975, 10675, 10497, 8543, 4661, 7414, 9846, 225, 2824, 11240, 10586, 58524, 8507, 3208, 57619, 3912, 2560, 2675, 50488, 6695, 7042, 9094, 2334, 4610, 5803, 2044, 27124, 7852, 1719, 4538, 4780
system development	GO:0048731	1.10811e-06	80	49.9646	4934	GAA, CACNA1H, KIF26A, CHL1, STAR, THSD7A, BICDL1, VEGFA, SEMA5A, DLL3, INPP5F, RAP1GAP, GAB1, PDCD4, PCDHA4, COX2, CHRD, DHRS3, MST1, CALR, DAB2, CHRM3, PCDHA6, ANTXR1, NGFR, STX3, FAT1, MATN2, FAM83D, GABRA2, DRP2, NTRK2, HOXD8, HOXA7, SPRED1, TRPC4, BTBD2, LHX1, CSPG5, CCND1, SPEG, UNC13B, LMO4, SERPINH1, MYT1, VCL, GAB2, ABCD2, GPM6B, PADI2, MAB21L2, ZNF22, TPD52, DMRT3, ENC1, HPCA, SHROOM3, L…	2548, 8912, 26153, 10752, 6770, 221981, 92558, 7422, 9037, 10683, 22876, 5909, 2549, 27250, 56144, 4513, 8646, 9249, 4485, 811, 1601, 1131, 56142, 84168, 4804, 6809, 2195, 4147, 81610, 2555, 1821, 4915, 3234, 3204, 161742, 7223, 55643, 3975, 10675, 595, 10290, 10497, 8543, 871, 4661, 7414, 9846, 225, 2824, 11240, 10586, 7570, 7163, 58524, 8507, 3208, 57619, 3912, 2560, 84445, 6300, 2675, 50488, 6…
anatomical structure development	GO:0048856	1.2377e-06	92	60.9316	6017	ADA2, GAA, CACNA1H, KIF26A, CHL1, STAR, THSD7A, BICDL1, VEGFA, SEMA5A, FMN2, DLL3, INPP5F, RAP1GAP, GAB1, PDCD4, PCDHA4, COX2, CHRD, ITGB5, DHRS3, MST1, CALR, DAB2, CHRM3, PCDHA6, MEST, ANTXR1, NGFR, STX3, XKR7, FAT1, MATN2, FAM83D, GABRA2, DRP2, NTRK2, HOXD8, HOXA7, SPRED1, TRPC4, BTBD2, LHX1, RHOF, CSPG5, CCND1, SPEG, UNC13B, LMO4, PDE4D, SERPINH1, MYT1, VCL, GAB2, ABCD2, GPM6B, PADI2, MAB21L2,…	51816, 2548, 8912, 26153, 10752, 6770, 221981, 92558, 7422, 9037, 56776, 10683, 22876, 5909, 2549, 27250, 56144, 4513, 8646, 3693, 9249, 4485, 811, 1601, 1131, 56142, 4232, 84168, 4804, 6809, 343702, 2195, 4147, 81610, 2555, 1821, 4915, 3234, 3204, 161742, 7223, 55643, 3975, 54509, 10675, 595, 10290, 10497, 8543, 5144, 871, 4661, 7414, 9846, 225, 2824, 11240, 10586, 7570, 7163, 58524, 8507, 3208,…
movement of cell or subcellular component	GO:0006928	1.4259e-06	46	22.5823	2230	KIF26A, CHL1, BICDL1, VEGFA, SEMA5A, FMN2, INPP5F, RAP1GAP, GAB1, CD99, CHRD, ITGB5, MST1, CALR, DAB2, CELF3, JAM2, CACNA1I, FAT1, PLPP3, MATN2, FAM83D, NTRK2, HOXA7, SPRED1, LHX1, RHOF, LMO4, PDE4D, VCL, GAB2, PADI2, LAMB1, SLC7A8, GFRA2, MINK1, SPOCK1, KIF17, TGFB2, CLIC4, TRPM4, EPHA5, CXCR4, STAT5A, NFE2L2, CACNA2D1	26153, 10752, 92558, 7422, 9037, 56776, 22876, 5909, 2549, 4267, 8646, 3693, 4485, 811, 1601, 11189, 58494, 8911, 2195, 8613, 4147, 81610, 4915, 3204, 161742, 3975, 54509, 8543, 5144, 7414, 9846, 11240, 3912, 23428, 2675, 50488, 6695, 57576, 7042, 25932, 54795, 2044, 7852, 6776, 4780, 781
neurogenesis	GO:0022008	2.13344e-06	37	16.4658	1626	CHL1, STAR, BICDL1, VEGFA, SEMA5A, DLL3, INPP5F, RAP1GAP, GAB1, CALR, NGFR, STX3, MATN2, NTRK2, TRPC4, BTBD2, LHX1, CSPG5, LMO4, VCL, GAB2, GPM6B, DMRT3, ENC1, LAMB1, GABRB1, GFRA2, MINK1, SPOCK1, TGFB2, MYCL, PTPRZ1, EPHA5, INPP5J, CXCR4, DHFR, NFE2L2	10752, 6770, 92558, 7422, 9037, 10683, 22876, 5909, 2549, 811, 4804, 6809, 4147, 4915, 7223, 55643, 3975, 10675, 8543, 7414, 9846, 2824, 58524, 8507, 3912, 2560, 2675, 50488, 6695, 7042, 4610, 5803, 2044, 27124, 7852, 1719, 4780
locomotion	GO:0040011	2.77019e-06	42	20.1924	1994	CHL1, VEGFA, SEMA5A, INPP5F, RAP1GAP, GAB1, CD99, CHRD, ITGB5, MST1, CALR, DAB2, CELF3, JAM2, CACNA1I, STX3, FAT1, PLPP3, MATN2, FAM83D, NTRK2, HOXA7, SPRED1, LHX1, RHOF, LMO4, PDE4D, VCL, GAB2, PADI2, LAMB1, SLC7A8, GFRA2, MINK1, SPOCK1, TGFB2, CLIC4, TRPM4, EPHA5, CXCR4, STAT5A, NFE2L2	10752, 7422, 9037, 22876, 5909, 2549, 4267, 8646, 3693, 4485, 811, 1601, 11189, 58494, 8911, 6809, 2195, 8613, 4147, 81610, 4915, 3204, 161742, 3975, 54509, 8543, 5144, 7414, 9846, 11240, 3912, 23428, 2675, 50488, 6695, 7042, 25932, 54795, 2044, 7852, 6776, 4780
multicellular organism development	GO:0007275	3.42174e-06	85	55.7975	5510	ADA2, GAA, CACNA1H, KIF26A, CHL1, STAR, THSD7A, BICDL1, VEGFA, SEMA5A, FMN2, DLL3, INPP5F, RAP1GAP, GAB1, PDCD4, PCDHA4, COX2, CHRD, ITGB5, DHRS3, MST1, CALR, DAB2, CHRM3, PCDHA6, ANTXR1, NGFR, STX3, FAT1, MATN2, FAM83D, GABRA2, DRP2, NTRK2, HOXD8, HOXA7, SPRED1, TRPC4, BTBD2, LHX1, CSPG5, CCND1, SPEG, UNC13B, LMO4, SERPINH1, MYT1, VCL, GAB2, ABCD2, GPM6B, PADI2, MAB21L2, ZNF22, TPD52, DMRT3, ENC…	51816, 2548, 8912, 26153, 10752, 6770, 221981, 92558, 7422, 9037, 56776, 10683, 22876, 5909, 2549, 27250, 56144, 4513, 8646, 3693, 9249, 4485, 811, 1601, 1131, 56142, 84168, 4804, 6809, 2195, 4147, 81610, 2555, 1821, 4915, 3234, 3204, 161742, 7223, 55643, 3975, 10675, 595, 10290, 10497, 8543, 871, 4661, 7414, 9846, 225, 2824, 11240, 10586, 7570, 7163, 58524, 8507, 3208, 57619, 3912, 2560, 84445, …
neuron differentiation	GO:0030182	6.56943e-06	32	13.8329	1366	CHL1, BICDL1, VEGFA, SEMA5A, INPP5F, RAP1GAP, GAB1, CALR, NGFR, STX3, MATN2, NTRK2, LHX1, LMO4, VCL, GAB2, GPM6B, DMRT3, ENC1, LAMB1, GABRB1, GFRA2, MINK1, SPOCK1, TGFB2, MYCL, PTPRZ1, EPHA5, INPP5J, CXCR4, DHFR, NFE2L2	10752, 92558, 7422, 9037, 22876, 5909, 2549, 811, 4804, 6809, 4147, 4915, 3975, 8543, 7414, 9846, 2824, 58524, 8507, 3912, 2560, 2675, 50488, 6695, 7042, 4610, 5803, 2044, 27124, 7852, 1719, 4780
cell morphogenesis involved in differentiation	GO:0000904	7.31566e-06	22	7.58481	749	CHL1, VEGFA, SEMA5A, RAP1GAP, GAB1, CALR, ANTXR1, NGFR, FAT1, MATN2, NTRK2, LHX1, CSPG5, VCL, GAB2, LAMB1, GFRA2, MINK1, CLIC4, PTPRZ1, EPHA5, CXCR4	10752, 7422, 9037, 5909, 2549, 811, 84168, 4804, 2195, 4147, 4915, 3975, 10675, 7414, 9846, 3912, 2675, 50488, 25932, 5803, 2044, 7852
neuron development	GO:0048666	7.57471e-06	28	11.2911	1115	CHL1, BICDL1, VEGFA, SEMA5A, INPP5F, RAP1GAP, GAB1, NGFR, STX3, MATN2, NTRK2, LHX1, VCL, GAB2, GPM6B, ENC1, LAMB1, GABRB1, GFRA2, MINK1, SPOCK1, TGFB2, PTPRZ1, EPHA5, INPP5J, CXCR4, DHFR, NFE2L2	10752, 92558, 7422, 9037, 22876, 5909, 2549, 4804, 6809, 4147, 4915, 3975, 7414, 9846, 2824, 8507, 3912, 2560, 2675, 50488, 6695, 7042, 5803, 2044, 27124, 7852, 1719, 4780
neuron projection development	GO:0031175	7.61295e-06	26	10.0253	990	CHL1, BICDL1, VEGFA, SEMA5A, INPP5F, RAP1GAP, GAB1, NGFR, STX3, MATN2, NTRK2, LHX1, VCL, GAB2, GPM6B, ENC1, LAMB1, GFRA2, MINK1, SPOCK1, PTPRZ1, EPHA5, INPP5J, CXCR4, DHFR, NFE2L2	10752, 92558, 7422, 9037, 22876, 5909, 2549, 4804, 6809, 4147, 4915, 3975, 7414, 9846, 2824, 8507, 3912, 2675, 50488, 6695, 5803, 2044, 27124, 7852, 1719, 4780
developmental process	GO:0032502	7.89595e-06	94	65.2354	6442	ADA2, GAA, CACNA1H, KIF26A, CHL1, STAR, THSD7A, BICDL1, VEGFA, SEMA5A, FMN2, DLL3, INPP5F, RAP1GAP, GAB1, PDCD4, PCDHA4, COX2, CHRD, ITGB5, DHRS3, MST1, CALR, DAB2, CHRM3, PCDHA6, MEST, ANTXR1, NGFR, STX3, XKR7, FAT1, MATN2, FAM83D, GABRA2, DRP2, NTRK2, HOXD8, HOXA7, SPRED1, TRPC4, BTBD2, LHX1, RHOF, CSPG5, CCND1, SPEG, UNC13B, LMO4, PDE4D, SERPINH1, MYT1, VCL, GAB2, ULK3, ABCD2, GPM6B, PADI2, MA…	51816, 2548, 8912, 26153, 10752, 6770, 221981, 92558, 7422, 9037, 56776, 10683, 22876, 5909, 2549, 27250, 56144, 4513, 8646, 3693, 9249, 4485, 811, 1601, 1131, 56142, 4232, 84168, 4804, 6809, 343702, 2195, 4147, 81610, 2555, 1821, 4915, 3234, 3204, 161742, 7223, 55643, 3975, 54509, 10675, 595, 10290, 10497, 8543, 5144, 871, 4661, 7414, 9846, 25989, 225, 2824, 11240, 10586, 7570, 7163, 58524, 8507…
generation of neurons	GO:0048699	9.58487e-06	34	15.4633	1527	CHL1, STAR, BICDL1, VEGFA, SEMA5A, DLL3, INPP5F, RAP1GAP, GAB1, CALR, NGFR, STX3, MATN2, NTRK2, LHX1, LMO4, VCL, GAB2, GPM6B, DMRT3, ENC1, LAMB1, GABRB1, GFRA2, MINK1, SPOCK1, TGFB2, MYCL, PTPRZ1, EPHA5, INPP5J, CXCR4, DHFR, NFE2L2	10752, 6770, 92558, 7422, 9037, 10683, 22876, 5909, 2549, 811, 4804, 6809, 4147, 4915, 3975, 8543, 7414, 9846, 2824, 58524, 8507, 3912, 2560, 2675, 50488, 6695, 7042, 4610, 5803, 2044, 27124, 7852, 1719, 4780
cell motility	GO:0048870	1.45487e-05	37	17.9038	1768	CHL1, VEGFA, SEMA5A, INPP5F, GAB1, CD99, CHRD, ITGB5, MST1, CALR, DAB2, CELF3, JAM2, CACNA1I, FAT1, PLPP3, MATN2, FAM83D, NTRK2, HOXA7, SPRED1, LHX1, RHOF, LMO4, PDE4D, VCL, PADI2, LAMB1, SLC7A8, MINK1, SPOCK1, TGFB2, CLIC4, TRPM4, CXCR4, STAT5A, NFE2L2	10752, 7422, 9037, 22876, 2549, 4267, 8646, 3693, 4485, 811, 1601, 11189, 58494, 8911, 2195, 8613, 4147, 81610, 4915, 3204, 161742, 3975, 54509, 8543, 5144, 7414, 11240, 3912, 23428, 50488, 6695, 7042, 25932, 54795, 7852, 6776, 4780
localization of cell	GO:0051674	1.45487e-05	37	17.9038	1768	CHL1, VEGFA, SEMA5A, INPP5F, GAB1, CD99, CHRD, ITGB5, MST1, CALR, DAB2, CELF3, JAM2, CACNA1I, FAT1, PLPP3, MATN2, FAM83D, NTRK2, HOXA7, SPRED1, LHX1, RHOF, LMO4, PDE4D, VCL, PADI2, LAMB1, SLC7A8, MINK1, SPOCK1, TGFB2, CLIC4, TRPM4, CXCR4, STAT5A, NFE2L2	10752, 7422, 9037, 22876, 2549, 4267, 8646, 3693, 4485, 811, 1601, 11189, 58494, 8911, 2195, 8613, 4147, 81610, 4915, 3204, 161742, 3975, 54509, 8543, 5144, 7414, 11240, 3912, 23428, 50488, 6695, 7042, 25932, 54795, 7852, 6776, 4780
localization	GO:0051179	2.07904e-05	96	68.5165	6766	ADA2, GAA, CACNG3, CACNA1H, KIF26A, CHL1, STAR, AP1S2, BICDL1, VEGFA, SEMA5A, FMN2, HSPA6, PLCH1, INPP5F, PIPOX, GAB1, CD99, SLC12A7, COX2, CHRD, ITGB5, MST1, CALR, ASIC3, DAB2, CELF3, ICAM5, GAD1, JAM2, CACNA1I, CHRM3, COX3, MEST, ANTXR1, NGFR, STX3, IRS1, XKR7, PLCH2, FAT1, PLPP3, MATN2, FAM83D, KCNN3, LAPTM4B, GABRA2, NTRK2, HOXA7, SPRED1, TRPC4, LHX1, RHOF, CSPG5, CCND1, UNC13B, LMO4, PDE4D, …	51816, 2548, 10368, 8912, 26153, 10752, 6770, 8905, 92558, 7422, 9037, 56776, 3310, 23007, 22876, 51268, 2549, 4267, 10723, 4513, 8646, 3693, 4485, 811, 9311, 1601, 11189, 7087, 2571, 58494, 8911, 1131, 4514, 4232, 84168, 4804, 6809, 3667, 343702, 9651, 2195, 8613, 4147, 81610, 3782, 55353, 2555, 4915, 3204, 161742, 7223, 3975, 54509, 10675, 595, 10497, 8543, 5144, 7414, 10369, 9846, 225, 26993, …
axon development	GO:0061564	2.41666e-05	17	5.2962	523	CHL1, VEGFA, SEMA5A, INPP5F, RAP1GAP, GAB1, NGFR, MATN2, NTRK2, LHX1, VCL, GAB2, GFRA2, PTPRZ1, EPHA5, CXCR4, DHFR	10752, 7422, 9037, 22876, 5909, 2549, 4804, 4147, 4915, 3975, 7414, 9846, 2675, 5803, 2044, 7852, 1719
phosphatidylinositol-mediated signaling	GO:0048015	2.43799e-05	10	1.92405	190	PLCH1, INPP5F, GAB1, PI4KAP1, IRS1, PLCH2, NTRK2, GAB2, TGFB2, PTPN13	23007, 22876, 2549, 728233, 3667, 9651, 4915, 9846, 7042, 5783
inositol lipid-mediated signaling	GO:0048017	2.78871e-05	10	1.95443	193	PLCH1, INPP5F, GAB1, PI4KAP1, IRS1, PLCH2, NTRK2, GAB2, TGFB2, PTPN13	23007, 22876, 2549, 728233, 3667, 9651, 4915, 9846, 7042, 5783
cell migration	GO:0016477	2.85538e-05	34	16.2937	1609	CHL1, VEGFA, SEMA5A, GAB1, CD99, CHRD, ITGB5, MST1, CALR, DAB2, JAM2, FAT1, PLPP3, MATN2, FAM83D, NTRK2, HOXA7, SPRED1, LHX1, RHOF, LMO4, PDE4D, VCL, PADI2, LAMB1, SLC7A8, MINK1, SPOCK1, TGFB2, CLIC4, TRPM4, CXCR4, STAT5A, NFE2L2	10752, 7422, 9037, 2549, 4267, 8646, 3693, 4485, 811, 1601, 58494, 2195, 8613, 4147, 81610, 4915, 3204, 161742, 3975, 54509, 8543, 5144, 7414, 11240, 3912, 23428, 50488, 6695, 7042, 25932, 54795, 7852, 6776, 4780
regulation of localization	GO:0032879	2.92115e-05	51	29.2456	2888	CACNG3, CACNA1H, VEGFA, SEMA5A, PLCH1, INPP5F, GAB1, CD99, CHRD, MST1, CALR, DAB2, JAM2, CACNA1I, MEST, NGFR, STX3, IRS1, PLCH2, PLPP3, HOXA7, SPRED1, RHOF, CSPG5, UNC13B, LMO4, PDE4D, VCL, CACNG2, GAB2, AKAP8L, GPM6B, GOPC, PADI2, HPCA, LAMB1, LZTS2, MINK1, HMGN3, TGFB2, UNC119, CLIC4, TRPM4, GABRE, NKAIN4, EPHA5, CXCR4, SYT7, STAT5A, NFE2L2, CACNA2D1	10368, 8912, 7422, 9037, 23007, 22876, 2549, 4267, 8646, 4485, 811, 1601, 58494, 8911, 4232, 4804, 6809, 3667, 9651, 8613, 3204, 161742, 54509, 10675, 10497, 8543, 5144, 7414, 10369, 9846, 26993, 2824, 57120, 11240, 3208, 3912, 84445, 50488, 9324, 7042, 9094, 25932, 54795, 2564, 128414, 2044, 7852, 9066, 6776, 4780, 781
cell morphogenesis	GO:0000902	4.89843e-05	25	10.5114	1038	CHL1, VEGFA, SEMA5A, RAP1GAP, GAB1, CALR, ANTXR1, NGFR, FAT1, MATN2, NTRK2, LHX1, RHOF, CSPG5, VCL, GAB2, SHROOM3, LAMB1, GFRA2, MINK1, TGFB2, CLIC4, PTPRZ1, EPHA5, CXCR4	10752, 7422, 9037, 5909, 2549, 811, 84168, 4804, 2195, 4147, 4915, 3975, 54509, 10675, 7414, 9846, 57619, 3912, 2675, 50488, 7042, 25932, 5803, 2044, 7852
regulation of cellular component movement	GO:0051270	5.34776e-05	26	11.2304	1109	VEGFA, SEMA5A, INPP5F, GAB1, CD99, CHRD, MST1, CALR, DAB2, JAM2, PLPP3, HOXA7, SPRED1, RHOF, LMO4, PDE4D, VCL, PADI2, LAMB1, MINK1, TGFB2, CLIC4, TRPM4, CXCR4, STAT5A, NFE2L2	7422, 9037, 22876, 2549, 4267, 8646, 4485, 811, 1601, 58494, 8613, 3204, 161742, 54509, 8543, 5144, 7414, 11240, 3912, 50488, 7042, 25932, 54795, 7852, 6776, 4780
cell development	GO:0048468	5.41326e-05	41	22.0354	2176	CHL1, STAR, BICDL1, VEGFA, SEMA5A, FMN2, DLL3, INPP5F, RAP1GAP, GAB1, PDCD4, CALR, ANTXR1, NGFR, STX3, FAT1, MATN2, NTRK2, LHX1, CSPG5, PDE4D, SERPINH1, VCL, GAB2, GPM6B, ENC1, SHROOM3, LAMB1, GABRB1, GFRA2, MINK1, SPOCK1, TGFB2, CLIC4, MYCL, PTPRZ1, EPHA5, INPP5J, CXCR4, DHFR, NFE2L2	10752, 6770, 92558, 7422, 9037, 56776, 10683, 22876, 5909, 2549, 27250, 811, 84168, 4804, 6809, 2195, 4147, 4915, 3975, 10675, 5144, 871, 7414, 9846, 2824, 8507, 57619, 3912, 2560, 2675, 50488, 6695, 7042, 25932, 4610, 5803, 2044, 27124, 7852, 1719, 4780
mitochondrial ATP synthesis coupled electron transport	GO:0042775	5.42424e-05	7	0.972152	96	ND1, COX2, COX3, ND4L, ND5, ND2, ND4	4535, 4513, 4514, 4539, 4540, 4536, 4538
ATP synthesis coupled electron transport	GO:0042773	5.79674e-05	7	0.982278	97	ND1, COX2, COX3, ND4L, ND5, ND2, ND4	4535, 4513, 4514, 4539, 4540, 4536, 4538
anatomical structure morphogenesis	GO:0009653	7.32551e-05	48	27.838	2749	GAA, CACNA1H, CHL1, THSD7A, VEGFA, SEMA5A, DLL3, RAP1GAP, GAB1, PDCD4, CHRD, ITGB5, DHRS3, CALR, DAB2, ANTXR1, NGFR, FAT1, MATN2, NTRK2, HOXD8, HOXA7, SPRED1, LHX1, RHOF, CSPG5, LMO4, SERPINH1, VCL, GAB2, MAB21L2, ZNF22, TPD52, DMRT3, SHROOM3, LAMB1, LZTS2, GFRA2, MINK1, TGFB2, SCML1, CLIC4, PTPRZ1, EPHA5, ADAM12, CXCR4, NFE2L2, CRISPLD1	2548, 8912, 10752, 221981, 7422, 9037, 10683, 5909, 2549, 27250, 8646, 3693, 9249, 811, 1601, 84168, 4804, 2195, 4147, 4915, 3234, 3204, 161742, 3975, 54509, 10675, 8543, 871, 7414, 9846, 10586, 7570, 7163, 58524, 57619, 3912, 84445, 2675, 50488, 7042, 6322, 25932, 5803, 2044, 8038, 7852, 4780, 83690
transmission of nerve impulse	GO:0019226	7.60214e-05	6	0.708861	70	CACNG3, CACNA1H, CACNA1I, NTRK2, CACNG2, DMRT3	10368, 8912, 8911, 4915, 10369, 58524
axonogenesis	GO:0007409	0.000106825	15	4.83038	477	CHL1, VEGFA, SEMA5A, RAP1GAP, GAB1, NGFR, MATN2, NTRK2, LHX1, VCL, GAB2, GFRA2, PTPRZ1, EPHA5, CXCR4	10752, 7422, 9037, 5909, 2549, 4804, 4147, 4915, 3975, 7414, 9846, 2675, 5803, 2044, 7852
regulation of cell motility	GO:2000145	0.000108676	24	10.3797	1025	VEGFA, SEMA5A, INPP5F, GAB1, CD99, CHRD, MST1, CALR, DAB2, JAM2, PLPP3, HOXA7, SPRED1, RHOF, LMO4, VCL, PADI2, LAMB1, MINK1, TGFB2, CLIC4, CXCR4, STAT5A, NFE2L2	7422, 9037, 22876, 2549, 4267, 8646, 4485, 811, 1601, 58494, 8613, 3204, 161742, 54509, 8543, 7414, 11240, 3912, 50488, 7042, 25932, 7852, 6776, 4780
regulation of cell migration	GO:0030334	0.000110707	23	9.73165	961	VEGFA, SEMA5A, GAB1, CD99, CHRD, MST1, CALR, DAB2, JAM2, PLPP3, HOXA7, SPRED1, RHOF, LMO4, VCL, PADI2, LAMB1, MINK1, TGFB2, CLIC4, CXCR4, STAT5A, NFE2L2	7422, 9037, 2549, 4267, 8646, 4485, 811, 1601, 58494, 8613, 3204, 161742, 54509, 8543, 7414, 11240, 3912, 50488, 7042, 25932, 7852, 6776, 4780
chemotaxis	GO:0006935	0.000114692	18	6.60253	652	CHL1, VEGFA, SEMA5A, RAP1GAP, GAB1, MST1, CALR, STX3, MATN2, LHX1, PDE4D, GAB2, PADI2, GFRA2, TGFB2, TRPM4, EPHA5, CXCR4	10752, 7422, 9037, 5909, 2549, 4485, 811, 6809, 4147, 3975, 5144, 9846, 11240, 2675, 7042, 54795, 2044, 7852
regulation of locomotion	GO:0040012	0.000114943	25	11.0886	1095	VEGFA, SEMA5A, INPP5F, GAB1, CD99, CHRD, MST1, CALR, DAB2, JAM2, STX3, PLPP3, HOXA7, SPRED1, RHOF, LMO4, VCL, PADI2, LAMB1, MINK1, TGFB2, CLIC4, CXCR4, STAT5A, NFE2L2	7422, 9037, 22876, 2549, 4267, 8646, 4485, 811, 1601, 58494, 6809, 8613, 3204, 161742, 54509, 8543, 7414, 11240, 3912, 50488, 7042, 25932, 7852, 6776, 4780
taxis	GO:0042330	0.000119167	18	6.62278	654	CHL1, VEGFA, SEMA5A, RAP1GAP, GAB1, MST1, CALR, STX3, MATN2, LHX1, PDE4D, GAB2, PADI2, GFRA2, TGFB2, TRPM4, EPHA5, CXCR4	10752, 7422, 9037, 5909, 2549, 4485, 811, 6809, 4147, 3975, 5144, 9846, 11240, 2675, 7042, 54795, 2044, 7852
positive regulation of calcium ion-dependent exocytosis	GO:0045956	0.000127726	4	0.263291	26	CACNA1H, CACNA1I, UNC13B, SYT7	8912, 8911, 10497, 9066
axon guidance	GO:0007411	0.000136909	11	2.83544	280	CHL1, VEGFA, SEMA5A, RAP1GAP, GAB1, MATN2, LHX1, GAB2, GFRA2, EPHA5, CXCR4	10752, 7422, 9037, 5909, 2549, 4147, 3975, 9846, 2675, 2044, 7852
neuron projection guidance	GO:0097485	0.000145711	11	2.8557	282	CHL1, VEGFA, SEMA5A, RAP1GAP, GAB1, MATN2, LHX1, GAB2, GFRA2, EPHA5, CXCR4	10752, 7422, 9037, 5909, 2549, 4147, 3975, 9846, 2675, 2044, 7852
inorganic ion transmembrane transport	GO:0098660	0.000160237	21	8.66835	856	CACNG3, CACNA1H, PLCH1, SLC12A7, COX2, ASIC3, CACNA1I, COX3, PLCH2, KCNN3, GABRA2, TRPC4, PDE4D, CACNG2, HPCA, GABRB1, CLIC4, TRPM4, GABRE, ND4, CACNA2D1	10368, 8912, 23007, 10723, 4513, 9311, 8911, 4514, 9651, 3782, 2555, 7223, 5144, 10369, 3208, 2560, 25932, 54795, 2564, 4538, 781
respiratory electron transport chain	GO:0022904	0.00016975	7	1.16456	115	ND1, COX2, COX3, ND4L, ND5, ND2, ND4	4535, 4513, 4514, 4539, 4540, 4536, 4538
positive regulation of regulated secretory pathway	GO:1903307	0.000195013	5	0.536709	53	CACNA1H, CACNA1I, UNC13B, GAB2, SYT7	8912, 8911, 10497, 9846, 9066
cell adhesion	GO:0007155	0.000217574	29	14.3797	1420	CHL1, VEGFA, SEMA5A, SPON1, PCDHA4, CD99, CHRD, ITGB5, CALR, ICAM5, JAM2, FREM3, PCDHA6, ANTXR1, STX3, FAT1, PLPP3, HOXA7, CSPG5, VCL, GPM6B, PCDHGB7, LAMB1, MINK1, SPOCK1, TGFB2, IGFBP2, ADAM12, CXCR4	10752, 7422, 9037, 10418, 56144, 4267, 8646, 3693, 811, 7087, 58494, 166752, 56142, 84168, 6809, 2195, 8613, 3204, 10675, 7414, 2824, 56099, 3912, 50488, 6695, 7042, 3485, 8038, 7852
cellular component morphogenesis	GO:0032989	0.000226189	25	11.5848	1144	CHL1, VEGFA, SEMA5A, RAP1GAP, GAB1, CALR, ANTXR1, NGFR, FAT1, MATN2, NTRK2, LHX1, RHOF, CSPG5, VCL, GAB2, SHROOM3, LAMB1, GFRA2, MINK1, TGFB2, CLIC4, PTPRZ1, EPHA5, CXCR4	10752, 7422, 9037, 5909, 2549, 811, 84168, 4804, 2195, 4147, 4915, 3975, 54509, 10675, 7414, 9846, 57619, 3912, 2675, 50488, 7042, 25932, 5803, 2044, 7852
mitochondrial electron transport, NADH to ubiquinone	GO:0006120	0.000232576	5	0.556962	55	ND1, ND4L, ND5, ND2, ND4	4535, 4539, 4540, 4536, 4538
biological adhesion	GO:0022610	0.000236377	29	14.4506	1427	CHL1, VEGFA, SEMA5A, SPON1, PCDHA4, CD99, CHRD, ITGB5, CALR, ICAM5, JAM2, FREM3, PCDHA6, ANTXR1, STX3, FAT1, PLPP3, HOXA7, CSPG5, VCL, GPM6B, PCDHGB7, LAMB1, MINK1, SPOCK1, TGFB2, IGFBP2, ADAM12, CXCR4	10752, 7422, 9037, 10418, 56144, 4267, 8646, 3693, 811, 7087, 58494, 166752, 56142, 84168, 6809, 2195, 8613, 3204, 10675, 7414, 2824, 56099, 3912, 50488, 6695, 7042, 3485, 8038, 7852
multicellular organismal signaling	GO:0035637	0.000247295	9	2.07595	205	CACNG3, CACNA1H, CACNA1I, NTRK2, PDE4D, CACNG2, DMRT3, TRPM4, CACNA2D1	10368, 8912, 8911, 4915, 5144, 10369, 58524, 54795, 781
transport	GO:0006810	0.000270925	75	52.8506	5219	ADA2, GAA, CACNG3, CACNA1H, KIF26A, STAR, AP1S2, BICDL1, VEGFA, FMN2, HSPA6, PLCH1, INPP5F, PIPOX, SLC12A7, COX2, CALR, ASIC3, DAB2, ICAM5, GAD1, CACNA1I, CHRM3, COX3, ANTXR1, NGFR, STX3, IRS1, XKR7, PLCH2, KCNN3, LAPTM4B, GABRA2, NTRK2, TRPC4, RHOF, CSPG5, CCND1, UNC13B, PDE4D, VCL, CACNG2, GAB2, ABCD2, AKAP8L, GPM6B, GOPC, PADI2, TPD52, HPCA, GABRB1, SLC22A23, SLC7A8, LZTS2, MINK1, HMGN3, KIF17…	51816, 2548, 10368, 8912, 26153, 6770, 8905, 92558, 7422, 56776, 3310, 23007, 22876, 51268, 10723, 4513, 811, 9311, 1601, 7087, 2571, 8911, 1131, 4514, 84168, 4804, 6809, 3667, 343702, 9651, 3782, 55353, 2555, 4915, 7223, 54509, 10675, 595, 10497, 5144, 7414, 10369, 9846, 225, 26993, 2824, 57120, 11240, 7163, 3208, 2560, 63027, 23428, 84445, 50488, 9324, 57576, 7042, 9094, 25932, 8407, 54795, 826…
membrane depolarization during bundle of His cell action potential	GO:0086048	0.000302887	2	0.0303797	3	TRPM4, CACNA2D1	54795, 781
establishment of localization	GO:0051234	0.000335316	76	54.1063	5343	ADA2, GAA, CACNG3, CACNA1H, KIF26A, STAR, AP1S2, BICDL1, VEGFA, FMN2, HSPA6, PLCH1, INPP5F, PIPOX, SLC12A7, COX2, CALR, ASIC3, DAB2, ICAM5, GAD1, CACNA1I, CHRM3, COX3, ANTXR1, NGFR, STX3, IRS1, XKR7, PLCH2, FAM83D, KCNN3, LAPTM4B, GABRA2, NTRK2, TRPC4, RHOF, CSPG5, CCND1, UNC13B, PDE4D, VCL, CACNG2, GAB2, ABCD2, AKAP8L, GPM6B, GOPC, PADI2, TPD52, HPCA, GABRB1, SLC22A23, SLC7A8, LZTS2, MINK1, HMGN…	51816, 2548, 10368, 8912, 26153, 6770, 8905, 92558, 7422, 56776, 3310, 23007, 22876, 51268, 10723, 4513, 811, 9311, 1601, 7087, 2571, 8911, 1131, 4514, 84168, 4804, 6809, 3667, 343702, 9651, 81610, 3782, 55353, 2555, 4915, 7223, 54509, 10675, 595, 10497, 5144, 7414, 10369, 9846, 225, 26993, 2824, 57120, 11240, 7163, 3208, 2560, 63027, 23428, 84445, 50488, 9324, 57576, 7042, 9094, 25932, 8407, 547…
ion transport	GO:0006811	0.000344036	32	17.0025	1679	CACNG3, CACNA1H, PLCH1, SLC12A7, COX2, ASIC3, CACNA1I, COX3, PLCH2, KCNN3, GABRA2, NTRK2, TRPC4, UNC13B, PDE4D, CACNG2, GPM6B, GOPC, HPCA, GABRB1, SLC22A23, SLC7A8, MINK1, CLIC4, TRPM4, GABRE, NKAIN4, CXCR4, SYT7, STARD5, ND4, CACNA2D1	10368, 8912, 23007, 10723, 4513, 9311, 8911, 4514, 9651, 3782, 2555, 4915, 7223, 10497, 5144, 10369, 2824, 57120, 3208, 2560, 63027, 23428, 50488, 25932, 54795, 2564, 128414, 7852, 9066, 80765, 4538, 781
cell morphogenesis involved in neuron differentiation	GO:0048667	0.000351841	16	5.99494	592	CHL1, VEGFA, SEMA5A, RAP1GAP, GAB1, NGFR, MATN2, NTRK2, LHX1, VCL, GAB2, GFRA2, MINK1, PTPRZ1, EPHA5, CXCR4	10752, 7422, 9037, 5909, 2549, 4804, 4147, 4915, 3975, 7414, 9846, 2675, 50488, 5803, 2044, 7852
cell projection morphogenesis	GO:0048858	0.00048242	17	6.79494	671	CHL1, VEGFA, SEMA5A, RAP1GAP, GAB1, NGFR, MATN2, NTRK2, LHX1, CSPG5, VCL, GAB2, GFRA2, MINK1, PTPRZ1, EPHA5, CXCR4	10752, 7422, 9037, 5909, 2549, 4804, 4147, 4915, 3975, 10675, 7414, 9846, 2675, 50488, 5803, 2044, 7852
membrane depolarization during action potential	GO:0086010	0.000517291	4	0.374684	37	CACNA1H, CACNA1I, TRPM4, CACNA2D1	8912, 8911, 54795, 781
calcium ion transmembrane transport	GO:0070588	0.000556805	11	3.34177	330	CACNG3, CACNA1H, PLCH1, CACNA1I, PLCH2, TRPC4, PDE4D, CACNG2, HPCA, TRPM4, CACNA2D1	10368, 8912, 23007, 8911, 9651, 7223, 5144, 10369, 3208, 54795, 781
electron transport chain	GO:0022900	0.000603602	8	1.87342	185	ND1, COX2, DHRS3, COX3, ND4L, ND5, ND2, ND4	4535, 4513, 9249, 4514, 4539, 4540, 4536, 4538
ion transmembrane transport	GO:0034220	0.000644319	24	11.7165	1157	CACNG3, CACNA1H, PLCH1, SLC12A7, COX2, ASIC3, CACNA1I, COX3, PLCH2, KCNN3, GABRA2, TRPC4, PDE4D, CACNG2, GOPC, HPCA, GABRB1, SLC7A8, MINK1, CLIC4, TRPM4, GABRE, ND4, CACNA2D1	10368, 8912, 23007, 10723, 4513, 9311, 8911, 4514, 9651, 3782, 2555, 7223, 5144, 10369, 57120, 3208, 2560, 23428, 50488, 25932, 54795, 2564, 4538, 781
oxidative phosphorylation	GO:0006119	0.000666142	7	1.45823	144	ND1, COX2, COX3, ND4L, ND5, ND2, ND4	4535, 4513, 4514, 4539, 4540, 4536, 4538
cell part morphogenesis	GO:0032990	0.00067065	17	6.99747	691	CHL1, VEGFA, SEMA5A, RAP1GAP, GAB1, NGFR, MATN2, NTRK2, LHX1, CSPG5, VCL, GAB2, GFRA2, MINK1, PTPRZ1, EPHA5, CXCR4	10752, 7422, 9037, 5909, 2549, 4804, 4147, 4915, 3975, 10675, 7414, 9846, 2675, 50488, 5803, 2044, 7852
cellular response to metal ion	GO:0071248	0.000718892	8	1.92405	190	CACNA1H, STAR, CALR, HPCA, CLIC4, CPNE7, SYT7, NFE2L2	8912, 6770, 811, 3208, 25932, 27132, 9066, 4780
cell differentiation	GO:0030154	0.000866021	62	43.0076	4247	CACNA1H, CHL1, STAR, THSD7A, BICDL1, VEGFA, SEMA5A, FMN2, DLL3, INPP5F, RAP1GAP, GAB1, PDCD4, CHRD, ITGB5, CALR, DAB2, ANTXR1, NGFR, STX3, FAT1, MATN2, FAM83D, NTRK2, HOXA7, SPRED1, TRPC4, BTBD2, LHX1, CSPG5, CCND1, SPEG, LMO4, PDE4D, SERPINH1, MYT1, VCL, GAB2, GPM6B, TPD52, DMRT3, ENC1, SHROOM3, LAMB1, GABRB1, MAPK12, GFRA2, MINK1, SPOCK1, PPL, TGFB2, CLIC4, MYCL, PTPRZ1, TAGLN2, TRPM4, EPHA5, A…	8912, 10752, 6770, 221981, 92558, 7422, 9037, 56776, 10683, 22876, 5909, 2549, 27250, 8646, 3693, 811, 1601, 84168, 4804, 6809, 2195, 4147, 81610, 4915, 3204, 161742, 7223, 55643, 3975, 10675, 595, 10290, 8543, 5144, 871, 4661, 7414, 9846, 2824, 7163, 58524, 8507, 57619, 3912, 2560, 6300, 2675, 50488, 6695, 5493, 7042, 25932, 4610, 5803, 8407, 54795, 2044, 8038, 27124, 7852, 1719, 4780
cell-substrate adhesion	GO:0031589	0.000902776	11	3.5443	350	VEGFA, ITGB5, CALR, ANTXR1, HOXA7, CSPG5, VCL, GPM6B, LAMB1, MINK1, SPOCK1	7422, 3693, 811, 84168, 3204, 10675, 7414, 2824, 3912, 50488, 6695
cellular developmental process	GO:0048869	0.000974913	64	44.9823	4442	CACNA1H, CHL1, STAR, THSD7A, BICDL1, VEGFA, SEMA5A, FMN2, DLL3, INPP5F, RAP1GAP, GAB1, PDCD4, CHRD, ITGB5, CALR, DAB2, ANTXR1, NGFR, STX3, FAT1, MATN2, FAM83D, NTRK2, HOXA7, SPRED1, TRPC4, BTBD2, LHX1, RHOF, CSPG5, CCND1, SPEG, LMO4, PDE4D, SERPINH1, MYT1, VCL, GAB2, ULK3, GPM6B, TPD52, DMRT3, ENC1, SHROOM3, LAMB1, GABRB1, MAPK12, GFRA2, MINK1, SPOCK1, PPL, TGFB2, CLIC4, MYCL, PTPRZ1, TAGLN2, TRP…	8912, 10752, 6770, 221981, 92558, 7422, 9037, 56776, 10683, 22876, 5909, 2549, 27250, 8646, 3693, 811, 1601, 84168, 4804, 6809, 2195, 4147, 81610, 4915, 3204, 161742, 7223, 55643, 3975, 54509, 10675, 595, 10290, 8543, 5144, 871, 4661, 7414, 9846, 25989, 2824, 7163, 58524, 8507, 57619, 3912, 2560, 6300, 2675, 50488, 6695, 5493, 7042, 25932, 4610, 5803, 8407, 54795, 2044, 8038, 27124, 7852, 1719, 4…
neurotransmitter receptor transport, postsynaptic endosome to lysosome	GO:0098943	0.000999511	2	0.0506329	5	CACNG3, CACNG2	10368, 10369
neuron projection morphogenesis	GO:0048812	0.00100801	16	6.61266	653	CHL1, VEGFA, SEMA5A, RAP1GAP, GAB1, NGFR, MATN2, NTRK2, LHX1, VCL, GAB2, GFRA2, MINK1, PTPRZ1, EPHA5, CXCR4	10752, 7422, 9037, 5909, 2549, 4804, 4147, 4915, 3975, 7414, 9846, 2675, 50488, 5803, 2044, 7852
response to topologically incorrect protein	GO:0035966	0.00106903	8	2.04557	202	HSPA6, CALR, CCND1, SERPINH1, PDIA6, ANKZF1, HSPB8, NFE2L2	3310, 811, 595, 871, 10130, 55139, 26353, 4780
cell projection organization	GO:0030030	0.00119803	29	15.9797	1578	CHL1, BICDL1, VEGFA, SEMA5A, INPP5F, RAP1GAP, GAB1, NGFR, STX3, MATN2, NTRK2, LHX1, CSPG5, VCL, GAB2, ABCD2, GPM6B, ENC1, LAMB1, GFRA2, MINK1, SPOCK1, KIF17, PTPRZ1, EPHA5, INPP5J, CXCR4, DHFR, NFE2L2	10752, 92558, 7422, 9037, 22876, 5909, 2549, 4804, 6809, 4147, 4915, 3975, 10675, 7414, 9846, 225, 2824, 8507, 3912, 2675, 50488, 6695, 57576, 5803, 2044, 27124, 7852, 1719, 4780
cell chemotaxis	GO:0060326	0.00120671	10	3.11899	308	VEGFA, SEMA5A, GAB1, MST1, CALR, PDE4D, PADI2, TGFB2, TRPM4, CXCR4	7422, 9037, 2549, 4485, 811, 5144, 11240, 7042, 54795, 7852
phosphorylation	GO:0016310	0.00121422	40	24.6987	2439	ND1, VEGFA, INPP5F, PDCD4, COX2, PI4KAP1, MST1, DAB2, CDK2AP1, COX3, IRS1, PLPP3, ND4L, FAM83D, ND5, NTRK2, SPRED1, ETNK1, SHC2, CCND1, SPEG, LMO4, PDE4D, ULK3, AKAP8L, ND2, HSPB8, ST3GAL1, MAPK12, GFRA2, MINK1, STK32A, TGFB2, UNC119, DUSP15, PTPN13, EPHA5, INPP5J, CXCR4, ND4	4535, 7422, 22876, 27250, 4513, 728233, 4485, 1601, 8099, 4514, 3667, 8613, 4539, 81610, 4540, 4915, 161742, 55500, 25759, 595, 10290, 8543, 5144, 25989, 26993, 4536, 26353, 6482, 6300, 2675, 50488, 202374, 7042, 9094, 128853, 5783, 2044, 27124, 7852, 4538
neuron migration	GO:0001764	0.00123545	7	1.62025	160	CHL1, VEGFA, MATN2, NTRK2, LHX1, SPOCK1, CXCR4	10752, 7422, 4147, 4915, 3975, 6695, 7852
plasma membrane bounded cell projection morphogenesis	GO:0120039	0.00125654	16	6.75443	667	CHL1, VEGFA, SEMA5A, RAP1GAP, GAB1, NGFR, MATN2, NTRK2, LHX1, VCL, GAB2, GFRA2, MINK1, PTPRZ1, EPHA5, CXCR4	10752, 7422, 9037, 5909, 2549, 4804, 4147, 4915, 3975, 7414, 9846, 2675, 50488, 5803, 2044, 7852
response to metal ion	GO:0010038	0.00129378	11	3.70633	366	CACNA1H, STAR, CALR, CCND1, CACNG2, HPCA, CLIC4, IGFBP2, CPNE7, SYT7, NFE2L2	8912, 6770, 811, 595, 10369, 3208, 25932, 3485, 27132, 9066, 4780
cellular response to topologically incorrect protein	GO:0035967	0.0013274	7	1.64051	162	HSPA6, CALR, CCND1, PDIA6, ANKZF1, HSPB8, NFE2L2	3310, 811, 595, 10130, 55139, 26353, 4780
positive regulation of transcription from RNA polymerase II promoter in response to hypoxia	GO:0061419	0.00148921	2	0.0607595	6	VEGFA, NFE2L2	7422, 4780
motor neuron migration	GO:0097475	0.00148921	2	0.0607595	6	VEGFA, LHX1	7422, 3975
lactation	GO:0007595	0.00151027	4	0.496203	49	VEGFA, COX2, CCND1, STAT5A	7422, 4513, 595, 6776
transmembrane transport	GO:0055085	0.00164317	29	16.3139	1611	CACNG3, CACNA1H, PLCH1, SLC12A7, COX2, ASIC3, CACNA1I, COX3, IRS1, PLCH2, KCNN3, GABRA2, TRPC4, PDE4D, CACNG2, ABCD2, GOPC, HPCA, GABRB1, SLC22A23, SLC7A8, MINK1, CLIC4, TRPM4, GABRE, TIMM17B, ND4, NFE2L2, CACNA2D1	10368, 8912, 23007, 10723, 4513, 9311, 8911, 4514, 3667, 9651, 3782, 2555, 7223, 5144, 10369, 225, 57120, 3208, 2560, 63027, 23428, 50488, 25932, 54795, 2564, 10245, 4538, 4780, 781
plasma membrane bounded cell projection organization	GO:0120036	0.00171925	28	15.5949	1540	CHL1, BICDL1, VEGFA, SEMA5A, INPP5F, RAP1GAP, GAB1, NGFR, STX3, MATN2, NTRK2, LHX1, VCL, GAB2, ABCD2, GPM6B, ENC1, LAMB1, GFRA2, MINK1, SPOCK1, KIF17, PTPRZ1, EPHA5, INPP5J, CXCR4, DHFR, NFE2L2	10752, 92558, 7422, 9037, 22876, 5909, 2549, 4804, 6809, 4147, 4915, 3975, 7414, 9846, 225, 2824, 8507, 3912, 2675, 50488, 6695, 57576, 5803, 2044, 27124, 7852, 1719, 4780
cellular response to inorganic substance	GO:0071241	0.00173477	8	2.20759	218	CACNA1H, STAR, CALR, HPCA, CLIC4, CPNE7, SYT7, NFE2L2	8912, 6770, 811, 3208, 25932, 27132, 9066, 4780
cation transport	GO:0006812	0.00176677	23	11.8785	1173	CACNG3, CACNA1H, PLCH1, SLC12A7, COX2, ASIC3, CACNA1I, COX3, PLCH2, KCNN3, TRPC4, PDE4D, CACNG2, GPM6B, HPCA, SLC7A8, MINK1, TRPM4, NKAIN4, CXCR4, SYT7, ND4, CACNA2D1	10368, 8912, 23007, 10723, 4513, 9311, 8911, 4514, 9651, 3782, 7223, 5144, 10369, 2824, 3208, 23428, 50488, 54795, 128414, 7852, 9066, 4538, 781
dendritic cell chemotaxis	GO:0002407	0.0017673	3	0.243038	24	CALR, TRPM4, CXCR4	811, 54795, 7852
response to inorganic substance	GO:0010035	0.00178353	14	5.69114	562	CACNA1H, STAR, CALR, ND5, CCND1, CACNG2, ANKZF1, HPCA, CLIC4, IGFBP2, CPNE7, SYT7, DHFR, NFE2L2	8912, 6770, 811, 4540, 595, 10369, 55139, 3208, 25932, 3485, 27132, 9066, 1719, 4780
positive regulation of epithelial cell migration	GO:0010634	0.0019329	7	1.7519	173	VEGFA, SEMA5A, CALR, PLPP3, TGFB2, STAT5A, NFE2L2	7422, 9037, 811, 8613, 7042, 6776, 4780
protein transport within plasma membrane	GO:0099632	0.00199342	3	0.253165	25	CACNG3, STX3, CACNG2	10368, 6809, 10369
neurotransmitter receptor transport	GO:0099637	0.00199342	3	0.253165	25	CACNG3, STX3, CACNG2	10368, 6809, 10369
gamma-aminobutyric acid signaling pathway	GO:0007214	0.00199342	3	0.253165	25	GABRA2, GABRB1, GABRE	2555, 2560, 2564
regulation of AMPA receptor activity	GO:2000311	0.00199342	3	0.253165	25	CACNG3, CACNG2, MINK1	10368, 10369, 50488
neurotransmitter receptor internalization	GO:0099590	0.00199342	3	0.253165	25	CACNG3, CACNG2, HPCA	10368, 10369, 3208
positive regulation of exocytosis	GO:0045921	0.00200262	5	0.891139	88	CACNA1H, CACNA1I, UNC13B, GAB2, SYT7	8912, 8911, 10497, 9846, 9066
positive regulation of endothelial cell migration	GO:0010595	0.00201911	6	1.30633	129	VEGFA, SEMA5A, CALR, PLPP3, STAT5A, NFE2L2	7422, 9037, 811, 8613, 6776, 4780
inorganic cation transmembrane transport	GO:0098662	0.00203967	17	7.75696	766	CACNG3, CACNA1H, PLCH1, SLC12A7, COX2, ASIC3, CACNA1I, COX3, PLCH2, KCNN3, TRPC4, PDE4D, CACNG2, HPCA, TRPM4, ND4, CACNA2D1	10368, 8912, 23007, 10723, 4513, 9311, 8911, 4514, 9651, 3782, 7223, 5144, 10369, 3208, 54795, 4538, 781
calcium ion transport	GO:0006816	0.00204527	12	4.52658	447	CACNG3, CACNA1H, PLCH1, CACNA1I, PLCH2, TRPC4, PDE4D, CACNG2, HPCA, TRPM4, CXCR4, CACNA2D1	10368, 8912, 23007, 8911, 9651, 7223, 5144, 10369, 3208, 54795, 7852, 781
postsynaptic neurotransmitter receptor diffusion trapping	GO:0098970	0.00207087	2	0.0708861	7	CACNG3, CACNG2	10368, 10369
positive regulation of cell migration by vascular endothelial growth factor signaling pathway	GO:0038089	0.00207087	2	0.0708861	7	VEGFA, GAB1	7422, 2549
bundle of His cell to Purkinje myocyte signaling	GO:0086028	0.00207087	2	0.0708861	7	TRPM4, CACNA2D1	54795, 781
positive regulation of axon extension involved in axon guidance	GO:0048842	0.00207087	2	0.0708861	7	VEGFA, SEMA5A	7422, 9037
ureter morphogenesis	GO:0072197	0.00207087	2	0.0708861	7	LHX1, LZTS2	3975, 84445
receptor diffusion trapping	GO:0098953	0.00207087	2	0.0708861	7	CACNG3, CACNG2	10368, 10369
bundle of His cell action potential	GO:0086043	0.00207087	2	0.0708861	7	TRPM4, CACNA2D1	54795, 781
neurotransmitter receptor diffusion trapping	GO:0099628	0.00207087	2	0.0708861	7	CACNG3, CACNG2	10368, 10369
energy derivation by oxidation of organic compounds	GO:0015980	0.00214819	9	2.81519	278	GAA, ND1, COX2, COX3, IRS1, ND4L, ND5, ND2, ND4	2548, 4535, 4513, 4514, 3667, 4539, 4540, 4536, 4538
leukocyte chemotaxis	GO:0030595	0.00217248	8	2.28861	226	VEGFA, MST1, CALR, PDE4D, PADI2, TGFB2, TRPM4, CXCR4	7422, 4485, 811, 5144, 11240, 7042, 54795, 7852
membrane depolarization	GO:0051899	0.00232049	5	0.921519	91	CACNA1H, CACNA1I, CACNG2, TRPM4, CACNA2D1	8912, 8911, 10369, 54795, 781
response to unfolded protein	GO:0006986	0.00234326	7	1.81266	179	HSPA6, CALR, CCND1, SERPINH1, PDIA6, HSPB8, NFE2L2	3310, 811, 595, 871, 10130, 26353, 4780
receptor localization to synapse	GO:0097120	0.00247825	4	0.567089	56	CACNG3, STX3, CACNG2, KIF17	10368, 6809, 10369, 57576
multicellular organismal process	GO:0032501	0.00249344	98	78.8253	7784	ADA2, GAA, CACNG3, CACNA1H, KIF26A, CHL1, STAR, THSD7A, BICDL1, VEGFA, SEMA5A, FMN2, DLL3, INPP5F, RAP1GAP, GAB1, PDCD4, PCDHA4, COX2, CHRD, ITGB5, DHRS3, MST1, CALR, ASIC3, DAB2, CELF3, CACNA1I, CHRM3, PCDHA6, ANTXR1, NGFR, STX3, FAT1, PLPP3, MATN2, FAM83D, LAPTM4B, GABRA2, DRP2, NTRK2, HOXD8, HOXA7, SPRED1, TRPC4, BTBD2, LHX1, CSPG5, CCND1, SPEG, UNC13B, LMO4, PDE4D, SERPINH1, MYT1, VCL, CACNG2…	51816, 2548, 10368, 8912, 26153, 10752, 6770, 221981, 92558, 7422, 9037, 56776, 10683, 22876, 5909, 2549, 27250, 56144, 4513, 8646, 3693, 9249, 4485, 811, 9311, 1601, 11189, 8911, 1131, 56142, 84168, 4804, 6809, 2195, 8613, 4147, 81610, 55353, 2555, 1821, 4915, 3234, 3204, 161742, 7223, 55643, 3975, 10675, 595, 10290, 10497, 8543, 5144, 871, 4661, 7414, 10369, 9846, 225, 2824, 11240, 10586, 7570,…
heart contraction	GO:0060047	0.00259908	9	2.8962	286	GAA, CACNG3, CACNA1H, PDE4D, CACNG2, TGFB2, TRPM4, CXCR4, CACNA2D1	2548, 10368, 8912, 5144, 10369, 7042, 54795, 7852, 781
drug metabolic process	GO:0017144	0.00267779	18	8.65823	855	ADA2, ND1, CACNA1H, STAR, DDAH2, PIPOX, COX2, GAD1, COX3, ND4L, ND5, CSPG5, ND2, ST3GAL1, TGFB2, PSAT1, DHFR, ND4	51816, 4535, 8912, 6770, 23564, 51268, 4513, 2571, 4514, 4539, 4540, 10675, 4536, 6482, 7042, 29968, 1719, 4538
positive regulation of AMPA receptor activity	GO:2000969	0.00274257	2	0.0810127	8	CACNG3, CACNG2	10368, 10369
positive regulation of mammary gland epithelial cell proliferation	GO:0033601	0.00274257	2	0.0810127	8	MST1, CCND1	4485, 595
positive regulation of axon guidance	GO:1902669	0.00274257	2	0.0810127	8	VEGFA, SEMA5A	7422, 9037
dendritic cell migration	GO:0036336	0.00277674	3	0.283544	28	CALR, TRPM4, CXCR4	811, 54795, 7852
negative regulation of peptidyl-serine phosphorylation	GO:0033137	0.00277674	3	0.283544	28	INPP5F, PDE4D, INPP5J	22876, 5144, 27124
chloride transmembrane transport	GO:1902476	0.00279906	5	0.962025	95	SLC12A7, GABRA2, GABRB1, CLIC4, GABRE	10723, 2555, 2560, 25932, 2564
positive regulation of cellular component movement	GO:0051272	0.00290888	14	6.00506	593	VEGFA, SEMA5A, GAB1, CD99, CALR, DAB2, JAM2, PLPP3, LAMB1, TGFB2, TRPM4, CXCR4, STAT5A, NFE2L2	7422, 9037, 2549, 4267, 811, 1601, 58494, 8613, 3912, 7042, 54795, 7852, 6776, 4780
cellular respiration	GO:0045333	0.00299099	7	1.89367	187	ND1, COX2, COX3, ND4L, ND5, ND2, ND4	4535, 4513, 4514, 4539, 4540, 4536, 4538
body fluid secretion	GO:0007589	0.0030634	5	0.982278	97	VEGFA, COX2, CHRM3, CCND1, STAT5A	7422, 4513, 1131, 595, 6776
cellular response to unfolded protein	GO:0034620	0.00326155	6	1.43797	142	HSPA6, CALR, CCND1, PDIA6, HSPB8, NFE2L2	3310, 811, 595, 10130, 26353, 4780
heart process	GO:0003015	0.00326493	9	2.99747	296	GAA, CACNG3, CACNA1H, PDE4D, CACNG2, TGFB2, TRPM4, CXCR4, CACNA2D1	2548, 10368, 8912, 5144, 10369, 7042, 54795, 7852, 781
cellular response to carbohydrate stimulus	GO:0071322	0.00337639	6	1.4481	143	STAR, UNC13B, HMGN3, TRPM4, EPHA5, COLEC12	6770, 10497, 9324, 54795, 2044, 81035
positive regulation of pri-miRNA transcription by RNA polymerase II	GO:1902895	0.00339055	3	0.303797	30	NGFR, TGFB2, TEAD1	4804, 7042, 7003
cation transmembrane transport	GO:0098655	0.00341943	18	8.86076	875	CACNG3, CACNA1H, PLCH1, SLC12A7, COX2, ASIC3, CACNA1I, COX3, PLCH2, KCNN3, TRPC4, PDE4D, CACNG2, HPCA, MINK1, TRPM4, ND4, CACNA2D1	10368, 8912, 23007, 10723, 4513, 9311, 8911, 4514, 9651, 3782, 7223, 5144, 10369, 3208, 50488, 54795, 4538, 781
positive regulation of locomotion	GO:0040017	0.00342794	14	6.11646	604	VEGFA, SEMA5A, GAB1, CD99, CALR, DAB2, JAM2, STX3, PLPP3, LAMB1, TGFB2, CXCR4, STAT5A, NFE2L2	7422, 9037, 2549, 4267, 811, 1601, 58494, 6809, 8613, 3912, 7042, 7852, 6776, 4780
negative regulation of retinoic acid receptor signaling pathway	GO:0048387	0.0035036	2	0.0911392	9	DHRS3, CALR	9249, 811
regulation of blood circulation	GO:1903522	0.00356617	9	3.03797	300	GAA, CACNG3, CACNA1H, CHRM3, PDE4D, CACNG2, TGFB2, TRPM4, CACNA2D1	2548, 10368, 8912, 1131, 5144, 10369, 7042, 54795, 781
regulation of vesicle-mediated transport	GO:0060627	0.0036262	13	5.49873	543	CACNA1H, VEGFA, INPP5F, CALR, DAB2, CACNA1I, CSPG5, UNC13B, GAB2, GOPC, HPCA, UNC119, SYT7	8912, 7422, 22876, 811, 1601, 8911, 10675, 10497, 9846, 57120, 3208, 9094, 9066
response to calcium ion	GO:0051592	0.00399634	6	1.49873	148	CCND1, CACNG2, HPCA, CLIC4, CPNE7, SYT7	595, 10369, 3208, 25932, 27132, 9066
NADH dehydrogenase complex assembly	GO:0010257	0.00402704	4	0.648101	64	ND1, ND5, ND2, ND4	4535, 4540, 4536, 4538
mitochondrial respiratory chain complex I assembly	GO:0032981	0.00402704	4	0.648101	64	ND1, ND5, ND2, ND4	4535, 4540, 4536, 4538
regulation of leukocyte migration	GO:0002685	0.00409554	7	2.00506	198	VEGFA, CD99, MST1, CALR, JAM2, HOXA7, PADI2	7422, 4267, 4485, 811, 58494, 3204, 11240
positive regulation of cell migration	GO:0030335	0.00409891	13	5.57975	551	VEGFA, SEMA5A, GAB1, CD99, CALR, DAB2, JAM2, PLPP3, LAMB1, TGFB2, CXCR4, STAT5A, NFE2L2	7422, 9037, 2549, 4267, 811, 1601, 58494, 8613, 3912, 7042, 7852, 6776, 4780
protein localization to cell surface	GO:0034394	0.00425771	4	0.658228	65	STX3, VCL, GPM6B, GOPC	6809, 7414, 2824, 57120
regulation of heart contraction	GO:0008016	0.00431982	8	2.56203	253	GAA, CACNG3, CACNA1H, PDE4D, CACNG2, TGFB2, TRPM4, CACNA2D1	2548, 10368, 8912, 5144, 10369, 7042, 54795, 781
positive regulation of fatty acid beta-oxidation	GO:0032000	0.00435042	2	0.101266	10	IRS1, ABCD2	3667, 225
cellular glucose homeostasis	GO:0001678	0.0044066	6	1.52911	151	STAR, NGFR, UNC13B, HMGN3, TRPM4, EPHA5	6770, 4804, 10497, 9324, 54795, 2044
protein transport within lipid bilayer	GO:0032594	0.0044561	3	0.334177	33	CACNG3, STX3, CACNG2	10368, 6809, 10369
plasma membrane organization	GO:0007009	0.00447953	5	1.07342	106	XKR7, ABCD2, TGFB2, CXCR4, SYT7	343702, 225, 7042, 7852, 9066
calcium ion regulated exocytosis	GO:0017156	0.00469686	6	1.54937	153	CACNA1H, CACNA1I, STX3, CSPG5, UNC13B, SYT7	8912, 8911, 6809, 10675, 10497, 9066
divalent metal ion transport	GO:0070838	0.00472471	12	5.02278	496	CACNG3, CACNA1H, PLCH1, CACNA1I, PLCH2, TRPC4, PDE4D, CACNG2, HPCA, TRPM4, CXCR4, CACNA2D1	10368, 8912, 23007, 8911, 9651, 7223, 5144, 10369, 3208, 54795, 7852, 781
regulation of cell adhesion	GO:0030155	0.00492487	15	7.05823	697	VEGFA, SEMA5A, CHRD, CALR, JAM2, STX3, PLPP3, HOXA7, CSPG5, GPM6B, MINK1, SPOCK1, TGFB2, IGFBP2, CXCR4	7422, 9037, 8646, 811, 58494, 6809, 8613, 3204, 10675, 2824, 50488, 6695, 7042, 3485, 7852
chloride transport	GO:0006821	0.00504069	5	1.1038	109	SLC12A7, GABRA2, GABRB1, CLIC4, GABRE	10723, 2555, 2560, 25932, 2564
regulation of ion transport	GO:0043269	0.00518621	15	7.09873	701	CACNG3, CACNA1H, CACNA1I, PDE4D, CACNG2, GPM6B, GOPC, HPCA, MINK1, CLIC4, GABRE, NKAIN4, CXCR4, SYT7, CACNA2D1	10368, 8912, 8911, 5144, 10369, 2824, 57120, 3208, 50488, 25932, 2564, 128414, 7852, 9066, 781
cell-cell signaling	GO:0007267	0.00518805	28	16.8608	1665	STAR, SEMA5A, SLC12A7, DAB2, GAD1, CHRM3, STX3, IRS1, FAT1, PLPP3, GABRA2, NTRK2, LHX1, CSPG5, CCND1, UNC13B, GABRB1, LZTS2, MINK1, HMGN3, UNC119, LYPD6, IGFBP2, TRPM4, GABRE, EPHA5, SYT7, CACNA2D1	6770, 9037, 10723, 1601, 2571, 1131, 6809, 3667, 2195, 8613, 2555, 4915, 3975, 10675, 595, 10497, 2560, 84445, 50488, 9324, 9094, 130574, 3485, 54795, 2564, 2044, 9066, 781
divalent inorganic cation transport	GO:0072511	0.00518952	12	5.08354	502	CACNG3, CACNA1H, PLCH1, CACNA1I, PLCH2, TRPC4, PDE4D, CACNG2, HPCA, TRPM4, CXCR4, CACNA2D1	10368, 8912, 23007, 8911, 9651, 7223, 5144, 10369, 3208, 54795, 7852, 781
actin filament-based process	GO:0030029	0.00519066	16	7.79747	770	THSD7A, SEMA5A, FMN2, GAB1, ITGB5, CALR, ANTXR1, FAT1, RHOF, PDE4D, GPM6B, SHROOM3, MINK1, TRPM4, EPHA5, CACNA2D1	221981, 9037, 56776, 2549, 3693, 811, 84168, 2195, 54509, 5144, 2824, 57619, 50488, 54795, 2044, 781
regulation of postsynaptic membrane neurotransmitter receptor levels	GO:0099072	0.00526945	4	0.698734	69	CACNG3, STX3, CACNG2, HPCA	10368, 6809, 10369, 3208
synaptic vesicle docking	GO:0016081	0.00528189	2	0.111392	11	STX3, UNC13B	6809, 10497
positive regulation of synaptic vesicle exocytosis	GO:2000302	0.00528189	2	0.111392	11	UNC13B, SYT7	10497, 9066
regulation of cellular localization	GO:0060341	0.00530137	18	9.24557	913	INPP5F, DAB2, NGFR, STX3, CSPG5, UNC13B, PDE4D, CACNG2, GAB2, AKAP8L, GPM6B, GOPC, HPCA, LZTS2, HMGN3, TRPM4, EPHA5, SYT7	22876, 1601, 4804, 6809, 10675, 10497, 5144, 10369, 9846, 26993, 2824, 57120, 3208, 84445, 9324, 54795, 2044, 9066
positive regulation of cell morphogenesis involved in differentiation	GO:0010770	0.00531928	6	1.58987	157	VEGFA, SEMA5A, CALR, NGFR, NTRK2, CSPG5	7422, 9037, 811, 4804, 4915, 10675
regulation of cell-substrate adhesion	GO:0010810	0.00548501	7	2.11646	209	VEGFA, CALR, HOXA7, CSPG5, GPM6B, MINK1, SPOCK1	7422, 811, 3204, 10675, 2824, 50488, 6695
leukocyte migration	GO:0050900	0.00551919	12	5.12405	506	VEGFA, CD99, MST1, CALR, JAM2, HOXA7, PDE4D, PADI2, SLC7A8, TGFB2, TRPM4, CXCR4	7422, 4267, 4485, 811, 58494, 3204, 5144, 11240, 23428, 7042, 54795, 7852
regulation of calcium ion-dependent exocytosis	GO:0017158	0.00564998	5	1.13418	112	CACNA1H, CACNA1I, CSPG5, UNC13B, SYT7	8912, 8911, 10675, 10497, 9066
phosphate-containing compound metabolic process	GO:0006796	0.00571138	48	33.8127	3339	PHACTR3, ND1, VEGFA, PLCH1, INPP5F, PIPOX, PDCD4, COX2, PI4KAP1, MST1, DAB2, CDK2AP1, COX3, IRS1, PLCH2, PLPP3, ND4L, LPCAT4, FAM83D, ND5, NTRK2, SPRED1, ETNK1, SHC2, CCND1, SPEG, LMO4, PDE4D, ULK3, AKAP8L, ND2, HPCA, HSPB8, ST3GAL1, MAPK12, GFRA2, MINK1, STK32A, TGFB2, UNC119, PTPRZ1, DUSP15, CPNE7, PTPN13, EPHA5, INPP5J, CXCR4, ND4	116154, 4535, 7422, 23007, 22876, 51268, 27250, 4513, 728233, 4485, 1601, 8099, 4514, 3667, 9651, 8613, 4539, 254531, 81610, 4540, 4915, 161742, 55500, 25759, 595, 10290, 8543, 5144, 25989, 26993, 4536, 3208, 26353, 6482, 6300, 2675, 50488, 202374, 7042, 9094, 5803, 128853, 27132, 5783, 2044, 27124, 7852, 4538
positive regulation of cell motility	GO:2000147	0.00590791	13	5.83291	576	VEGFA, SEMA5A, GAB1, CD99, CALR, DAB2, JAM2, PLPP3, LAMB1, TGFB2, CXCR4, STAT5A, NFE2L2	7422, 9037, 2549, 4267, 811, 1601, 58494, 8613, 3912, 7042, 7852, 6776, 4780
regulation of regulated secretory pathway	GO:1903305	0.00600079	6	1.63038	161	CACNA1H, CACNA1I, CSPG5, UNC13B, GAB2, SYT7	8912, 8911, 10675, 10497, 9846, 9066
central nervous system development	GO:0007417	0.00601302	19	10.0962	997	STAR, SEMA5A, CHRD, DRP2, NTRK2, TRPC4, LHX1, LMO4, PADI2, DMRT3, HPCA, LAMB1, GABRB1, SPOCK1, AFF2, PTPRZ1, EPHA5, CXCR4, ND4	6770, 9037, 8646, 1821, 4915, 7223, 3975, 8543, 11240, 58524, 3208, 3912, 2560, 6695, 2334, 5803, 2044, 7852, 4538
secretion	GO:0046903	0.00609351	28	17.0633	1685	ADA2, GAA, CACNA1H, VEGFA, HSPA6, COX2, GAD1, CACNA1I, CHRM3, STX3, IRS1, NTRK2, TRPC4, RHOF, CSPG5, CCND1, UNC13B, VCL, GAB2, PADI2, TPD52, HMGN3, TGFB2, TAGLN2, TRPM4, EPHA5, SYT7, STAT5A	51816, 2548, 8912, 7422, 3310, 4513, 2571, 8911, 1131, 6809, 3667, 4915, 7223, 54509, 10675, 595, 10497, 7414, 9846, 11240, 7163, 9324, 7042, 8407, 54795, 2044, 9066, 6776
phospholipid dephosphorylation	GO:0046839	0.00616242	3	0.374684	37	INPP5F, PLPP3, INPP5J	22876, 8613, 27124
apical protein localization	GO:0045176	0.00629623	2	0.121519	12	GOPC, SHROOM3	57120, 57619
regulation of removal of superoxide radicals	GO:2000121	0.00629623	2	0.121519	12	DHFR, NFE2L2	1719, 4780
regulation of neurotransmitter receptor activity	GO:0099601	0.00643066	4	0.739241	73	CACNG3, CACNG2, MINK1, LYPD6	10368, 10369, 50488, 130574
receptor-mediated endocytosis	GO:0006898	0.00645771	9	3.33165	329	CACNG3, VEGFA, INPP5F, CALR, DAB2, CACNG2, HPCA, UNC119, COLEC12	10368, 7422, 22876, 811, 1601, 10369, 3208, 9094, 81035
neurotransmitter transport	GO:0006836	0.00647696	8	2.7443	271	GAD1, STX3, GABRA2, TRPC4, CSPG5, UNC13B, GPM6B, SYT7	2571, 6809, 2555, 7223, 10675, 10497, 2824, 9066
regulation of chemotaxis	GO:0050920	0.0065368	7	2.18734	216	VEGFA, SEMA5A, MST1, CALR, STX3, PADI2, CXCR4	7422, 9037, 4485, 811, 6809, 11240, 7852
inorganic anion transmembrane transport	GO:0098661	0.00654086	5	1.17468	116	SLC12A7, GABRA2, GABRB1, CLIC4, GABRE	10723, 2555, 2560, 25932, 2564
phosphorus metabolic process	GO:0006793	0.00666874	48	34.0861	3366	PHACTR3, ND1, VEGFA, PLCH1, INPP5F, PIPOX, PDCD4, COX2, PI4KAP1, MST1, DAB2, CDK2AP1, COX3, IRS1, PLCH2, PLPP3, ND4L, LPCAT4, FAM83D, ND5, NTRK2, SPRED1, ETNK1, SHC2, CCND1, SPEG, LMO4, PDE4D, ULK3, AKAP8L, ND2, HPCA, HSPB8, ST3GAL1, MAPK12, GFRA2, MINK1, STK32A, TGFB2, UNC119, PTPRZ1, DUSP15, CPNE7, PTPN13, EPHA5, INPP5J, CXCR4, ND4	116154, 4535, 7422, 23007, 22876, 51268, 27250, 4513, 728233, 4485, 1601, 8099, 4514, 3667, 9651, 8613, 4539, 254531, 81610, 4540, 4915, 161742, 55500, 25759, 595, 10290, 8543, 5144, 25989, 26993, 4536, 3208, 26353, 6482, 6300, 2675, 50488, 202374, 7042, 9094, 5803, 128853, 27132, 5783, 2044, 27124, 7852, 4538
positive regulation of blood circulation	GO:1903524	0.00674536	4	0.749367	74	CHRM3, PDE4D, TGFB2, TRPM4	1131, 5144, 7042, 54795
regulated exocytosis	GO:0045055	0.00674737	16	8.02025	792	ADA2, GAA, CACNA1H, VEGFA, HSPA6, CACNA1I, STX3, RHOF, CSPG5, UNC13B, VCL, GAB2, PADI2, TGFB2, TAGLN2, SYT7	51816, 2548, 8912, 7422, 3310, 8911, 6809, 54509, 10675, 10497, 7414, 9846, 11240, 7042, 8407, 9066
cellular response to chemical stimulus	GO:0070887	0.00701046	47	33.2962	3288	CACNA1H, STAR, VEGFA, SEMA5A, FMN2, HSPA6, GAB1, PDCD4, CHRD, ITGB5, MST1, CALR, DAB2, CHRM3, NGFR, STX3, IRS1, NTRK2, SPRED1, LHX1, CCND1, UNC13B, PDE4D, PDIA6, GAB2, PADI2, ANKZF1, HPCA, HSPB8, GABRB1, HMGN3, TGFB2, CLIC4, PTPRZ1, DUSP15, IGFBP2, CPNE7, TRPM4, PTPN13, EPHA5, COLEC12, CXCR4, SYT7, DHFR, STAT5A, NFE2L2, CACNA2D1	8912, 6770, 7422, 9037, 56776, 3310, 2549, 27250, 8646, 3693, 4485, 811, 1601, 1131, 4804, 6809, 3667, 4915, 161742, 3975, 595, 10497, 5144, 10130, 9846, 11240, 55139, 3208, 26353, 2560, 9324, 7042, 25932, 5803, 128853, 3485, 27132, 54795, 5783, 2044, 81035, 7852, 9066, 1719, 6776, 4780, 781
organic hydroxy compound biosynthetic process	GO:1901617	0.00705122	8	2.78481	275	PMEL, CACNA1H, STAR, PLCH1, PLCH2, TGFB2, PSAT1, DHFR	6490, 8912, 6770, 23007, 9651, 7042, 29968, 1719
cellular component organization	GO:0016043	0.00710657	82	65.5696	6475	GAA, CACNG3, ND1, PMEL, KIF26A, MCM4, CHL1, THSD7A, BICDL1, VEGFA, SEMA5A, FMN2, TRIM4, KHDRBS3, INPP5F, RAP1GAP, PIPOX, GAB1, SLC12A7, ITGB5, CALR, DAB2, CELF3, ICAM5, TUBG2, JAM2, COX3, ANTXR1, NGFR, STX3, XKR7, FAT1, MATN2, ND5, LAPTM4B, GABRA2, DRP2, NTRK2, LHX1, RHOF, CSPG5, UNC13B, LMO4, SERPINH1, VCL, CACNG2, GAB2, ABCD2, AKAP8L, GPM6B, GOPC, PADI2, ND2, ENC1, HPCA, SHROOM3, LAMB1, LZTS2, …	2548, 10368, 4535, 6490, 26153, 4173, 10752, 221981, 92558, 7422, 9037, 56776, 89122, 10656, 22876, 5909, 51268, 2549, 10723, 3693, 811, 1601, 11189, 7087, 27175, 58494, 4514, 84168, 4804, 6809, 343702, 2195, 4147, 4540, 55353, 2555, 1821, 4915, 3975, 54509, 10675, 10497, 8543, 871, 7414, 10369, 9846, 225, 26993, 2824, 57120, 11240, 4536, 8507, 3208, 57619, 3912, 84445, 2675, 50488, 26586, 6695, …
positive regulation of synaptic vesicle transport	GO:1902805	0.00739168	2	0.131646	13	UNC13B, SYT7	10497, 9066
cellular response to epinephrine stimulus	GO:0071872	0.00739168	2	0.131646	13	STAR, PDE4D	6770, 5144
negative regulation of protein localization to cell surface	GO:2000009	0.00739168	2	0.131646	13	GPM6B, GOPC	2824, 57120
trans-synaptic signaling, modulating synaptic transmission	GO:0099550	0.00739168	2	0.131646	13	NTRK2, CSPG5	4915, 10675
detection of mechanical stimulus involved in sensory perception of pain	GO:0050966	0.00739168	2	0.131646	13	ASIC3, CXCR4	9311, 7852
positive regulation of heart contraction	GO:0045823	0.00766441	3	0.405063	40	PDE4D, TGFB2, TRPM4	5144, 7042, 54795
cellular response to endogenous stimulus	GO:0071495	0.00794335	24	14.2177	1404	CACNA1H, STAR, GAB1, PDCD4, CHRD, ITGB5, CALR, DAB2, CHRM3, NGFR, IRS1, NTRK2, SPRED1, LHX1, PDE4D, PADI2, GABRB1, TGFB2, DUSP15, IGFBP2, TRPM4, STAT5A, NFE2L2, CACNA2D1	8912, 6770, 2549, 27250, 8646, 3693, 811, 1601, 1131, 4804, 3667, 4915, 161742, 3975, 5144, 11240, 2560, 7042, 128853, 3485, 54795, 6776, 4780, 781
regulation of protein localization to cell surface	GO:2000008	0.00820879	3	0.41519	41	STX3, GPM6B, GOPC	6809, 2824, 57120
regulation of pri-miRNA transcription by RNA polymerase II	GO:1902893	0.00820879	3	0.41519	41	NGFR, TGFB2, TEAD1	4804, 7042, 7003
organophosphate metabolic process	GO:0019637	0.00823545	21	11.9291	1178	ND1, PLCH1, INPP5F, PIPOX, COX2, PI4KAP1, COX3, IRS1, PLCH2, PLPP3, ND4L, LPCAT4, ND5, ETNK1, PDE4D, ND2, HPCA, CPNE7, PTPN13, INPP5J, ND4	4535, 23007, 22876, 51268, 4513, 728233, 4514, 3667, 9651, 8613, 4539, 254531, 4540, 55500, 5144, 4536, 3208, 27132, 5783, 27124, 4538
cardiovascular system development	GO:0072358	0.00837782	16	8.21266	811	THSD7A, VEGFA, SEMA5A, GAB1, PDCD4, ANTXR1, NGFR, NTRK2, HOXA7, SPRED1, SPEG, TGFB2, CLIC4, ADAM12, CXCR4, NFE2L2	221981, 7422, 9037, 2549, 27250, 84168, 4804, 4915, 3204, 161742, 10290, 7042, 25932, 8038, 7852, 4780
bundle of His cell to Purkinje myocyte communication	GO:0086069	0.00856652	2	0.141772	14	TRPM4, CACNA2D1	54795, 781
positive regulation of fatty acid oxidation	GO:0046321	0.00856652	2	0.141772	14	IRS1, ABCD2	3667, 225
spinal cord association neuron differentiation	GO:0021527	0.00856652	2	0.141772	14	LHX1, LMO4	3975, 8543
positive regulation of cell proliferation	GO:0008284	0.00873279	18	9.72152	960	VEGFA, SEMA5A, CHRD, MST1, CALR, STX3, IRS1, NTRK2, LHX1, CCND1, GAB2, MAB21L2, LAMB1, TGFB2, IGFBP2, TRPM4, CIP2A, STAT5A	7422, 9037, 8646, 4485, 811, 6809, 3667, 4915, 3975, 595, 9846, 10586, 3912, 7042, 3485, 54795, 57650, 6776
calcium ion import	GO:0070509	0.00885009	4	0.810127	80	CACNA1H, CACNA1I, TRPC4, CACNA2D1	8912, 8911, 7223, 781
regulation of endothelial cell migration	GO:0010594	0.00908167	7	2.32911	230	VEGFA, SEMA5A, CALR, PLPP3, SPRED1, STAT5A, NFE2L2	7422, 9037, 811, 8613, 161742, 6776, 4780
regulation of transport	GO:0051049	0.009181	30	19.2405	1900	CACNG3, CACNA1H, VEGFA, INPP5F, CALR, DAB2, CACNA1I, IRS1, CSPG5, UNC13B, PDE4D, CACNG2, GAB2, AKAP8L, GPM6B, GOPC, HPCA, MINK1, HMGN3, TGFB2, UNC119, CLIC4, TRPM4, GABRE, NKAIN4, EPHA5, CXCR4, SYT7, NFE2L2, CACNA2D1	10368, 8912, 7422, 22876, 811, 1601, 8911, 3667, 10675, 10497, 5144, 10369, 9846, 26993, 2824, 57120, 3208, 50488, 9324, 7042, 9094, 25932, 54795, 2564, 128414, 2044, 7852, 9066, 4780, 781
response to oxygen-containing compound	GO:1901700	0.00922583	27	16.8	1659	ND1, STAR, GAB1, PDCD4, CALR, CHRM3, NGFR, IRS1, ND5, NTRK2, CCND1, UNC13B, PDE4D, ANKZF1, HPCA, GABRB1, HMGN3, TGFB2, IGFBP2, TRPM4, EPHA5, COLEC12, DHFR, STAT5A, ND4, NFE2L2, CACNA2D1	4535, 6770, 2549, 27250, 811, 1131, 4804, 3667, 4540, 4915, 595, 10497, 5144, 55139, 3208, 2560, 9324, 7042, 3485, 54795, 2044, 81035, 1719, 6776, 4538, 4780, 781
regulation of protein deacetylation	GO:0090311	0.00936434	3	0.435443	43	VEGFA, SPRED1, AKAP8L	7422, 161742, 26993
clathrin-dependent endocytosis	GO:0072583	0.00936434	3	0.435443	43	INPP5F, DAB2, UNC119	22876, 1601, 9094
negative regulation of cellular process	GO:0048523	0.00951908	65	50.1772	4955	PHACTR3, TP53I11, KIF26A, CHL1, MEIS3, STAR, VEGFA, SEMA5A, FMN2, DDAH2, PLCH1, DLL3, KLF12, INPP5F, SPON1, RAP1GAP, PDCD4, CHRD, DHRS3, MST1, CALR, DAB2, ZNF692, JAM2, ANTXR1, NGFR, IRS1, PLCH2, PLPP3, LAPTM4B, NTRK2, HOXD8, HOXA7, SPRED1, LHX1, CCND1, SPEG, LMO4, PRR11, PDE4D, SERPINH1, VCL, ULK3, ABCD2, GOPC, PADI2, ENC1, HPCA, LZTS2, MAPK12, GFRA2, CKAP2, SPOCK1, TGFB2, UNC119, CLIC4, PTPRZ1,…	116154, 9537, 26153, 10752, 56917, 6770, 7422, 9037, 56776, 23564, 23007, 10683, 11278, 22876, 10418, 5909, 27250, 8646, 9249, 4485, 811, 1601, 55657, 58494, 84168, 4804, 3667, 9651, 8613, 55353, 4915, 3234, 3204, 161742, 3975, 595, 10290, 8543, 55771, 5144, 871, 7414, 25989, 225, 57120, 11240, 8507, 3208, 84445, 6300, 2675, 26586, 6695, 7042, 9094, 25932, 5803, 3485, 54795, 8263, 5783, 55086, 27…
cellular response to calcium ion	GO:0071277	0.00963644	4	0.83038	82	HPCA, CLIC4, CPNE7, SYT7	3208, 25932, 27132, 9066
negative regulation of cell differentiation	GO:0045596	0.00972925	15	7.62532	753	VEGFA, SEMA5A, DLL3, INPP5F, PDCD4, CHRD, CALR, NGFR, HOXA7, CCND1, SPOCK1, TGFB2, TRPM4, INPP5J, NFE2L2	7422, 9037, 10683, 22876, 27250, 8646, 811, 4804, 3204, 595, 6695, 7042, 54795, 27124, 4780
epithelial cell-cell adhesion	GO:0090136	0.00981902	2	0.151899	15	ITGB5, VCL	3693, 7414
positive regulation of endothelial cell chemotaxis	GO:2001028	0.00981902	2	0.151899	15	VEGFA, SEMA5A	7422, 9037
gliogenesis	GO:0042063	0.00993197	8	2.95696	292	MATN2, NTRK2, TRPC4, CSPG5, LAMB1, TGFB2, PTPRZ1, CXCR4	4147, 4915, 7223, 10675, 3912, 7042, 5803, 7852

## Sheet: GO_cc
GO-Term	GO-Term id	P-value	# Genes (observed)	# Genes (expected)	# Genes (total)	List of observed genes	Gene ids
plasma membrane	GO:0005886	5.21676e-07	89	56.766	5676	GAA, CACNG3, PMEL, CACNA1H, CHL1, THSD7A, SEMA5A, FMN2, HSPA6, TRIM4, PLCH1, DLL3, PCDHA4, CD99, SLC12A7, PI4KAP1, SH2D5, ITGB5, DHRS3, CALR, ASIC3, DAB2, ICAM5, GAD1, JAM2, CACNA1I, CHRM3, BTNL9, PCDHA6, ANTXR1, NGFR, STX3, IRS1, XKR7, PLCH2, FAT1, PLPP3, KCNN3, LAPTM4B, GABRA2, DRP2, NTRK2, SPRED1, TRPC4, ETNK1, RHOF, CSPG5, SHC2, UNC13B, ENOX2, PDE4D, VCL, PDIA6, CACNG2, GAB2, GPM6B, GOPC, PCD…	2548, 10368, 6490, 8912, 10752, 221981, 9037, 56776, 3310, 89122, 23007, 10683, 56144, 4267, 10723, 728233, 400745, 3693, 9249, 811, 9311, 1601, 7087, 2571, 58494, 8911, 1131, 153579, 56142, 84168, 4804, 6809, 3667, 343702, 9651, 2195, 8613, 3782, 55353, 2555, 1821, 4915, 161742, 7223, 55500, 54509, 10675, 25759, 10497, 10495, 5144, 7414, 10130, 10369, 9846, 2824, 57120, 56099, 3208, 57619, 2560,…
cell periphery	GO:0071944	1.38096e-06	89	57.9462	5794	GAA, CACNG3, PMEL, CACNA1H, CHL1, THSD7A, SEMA5A, FMN2, HSPA6, TRIM4, PLCH1, DLL3, PCDHA4, CD99, SLC12A7, PI4KAP1, SH2D5, ITGB5, DHRS3, CALR, ASIC3, DAB2, ICAM5, GAD1, JAM2, CACNA1I, CHRM3, BTNL9, PCDHA6, ANTXR1, NGFR, STX3, IRS1, XKR7, PLCH2, FAT1, PLPP3, KCNN3, LAPTM4B, GABRA2, DRP2, NTRK2, SPRED1, TRPC4, ETNK1, RHOF, CSPG5, SHC2, UNC13B, ENOX2, PDE4D, VCL, PDIA6, CACNG2, GAB2, GPM6B, GOPC, PCD…	2548, 10368, 6490, 8912, 10752, 221981, 9037, 56776, 3310, 89122, 23007, 10683, 56144, 4267, 10723, 728233, 400745, 3693, 9249, 811, 9311, 1601, 7087, 2571, 58494, 8911, 1131, 153579, 56142, 84168, 4804, 6809, 3667, 343702, 9651, 2195, 8613, 3782, 55353, 2555, 1821, 4915, 161742, 7223, 55500, 54509, 10675, 25759, 10497, 10495, 5144, 7414, 10130, 10369, 9846, 2824, 57120, 56099, 3208, 57619, 2560,…
somatodendritic compartment	GO:0036477	1.38673e-06	25	8.52091	852	CACNG3, ND1, CHL1, STAR, INPP5F, CHRM3, NGFR, STX3, KCNN3, GABRA2, DRP2, NTRK2, CACNG2, GOPC, ENC1, HPCA, GABRB1, MINK1, KIF17, TGFB2, TRPM4, GABRE, EPHA5, INPP5J, SYT7	10368, 4535, 10752, 6770, 22876, 1131, 4804, 6809, 3782, 2555, 1821, 4915, 10369, 57120, 8507, 3208, 2560, 50488, 57576, 7042, 54795, 2564, 2044, 27124, 9066
voltage-gated calcium channel complex	GO:0005891	4.14036e-06	6	0.430046	43	CACNG3, CACNA1H, CACNA1I, PDE4D, CACNG2, CACNA2D1	10368, 8912, 8911, 5144, 10369, 781
calcium channel complex	GO:0034704	4.23496e-06	7	0.66007	66	CACNG3, CACNA1H, CACNA1I, TRPC4, PDE4D, CACNG2, CACNA2D1	10368, 8912, 8911, 7223, 5144, 10369, 781
cell junction	GO:0030054	1.85257e-05	30	13.1614	1316	VEGFA, GAB1, CD99, SH2D5, ITGB5, CALR, DAB2, JAM2, CHRM3, STX3, FAT1, PLPP3, GABRA2, DRP2, NTRK2, TRPC4, CCND1, UNC13B, VCL, CACNG2, GOPC, SHROOM3, GABRB1, MINK1, PPL, CLIC4, LYPD6, GABRE, CXCR4, SYT7	7422, 2549, 4267, 400745, 3693, 811, 1601, 58494, 1131, 6809, 2195, 8613, 2555, 1821, 4915, 7223, 595, 10497, 7414, 10369, 57120, 57619, 2560, 50488, 5493, 25932, 130574, 2564, 7852, 9066
neuron projection	GO:0043005	1.87951e-05	30	13.1714	1317	CACNG3, ND1, CHL1, STAR, INPP5F, DHRS3, GAD1, CHRM3, NGFR, STX3, KCNN3, ND5, GABRA2, DRP2, NTRK2, UNC13B, CACNG2, GOPC, HPCA, GABRB1, MINK1, SPOCK1, KIF17, TGFB2, LYPD6, GABRE, PTPN13, EPHA5, INPP5J, SYT7	10368, 4535, 10752, 6770, 22876, 9249, 2571, 1131, 4804, 6809, 3782, 4540, 2555, 1821, 4915, 10497, 10369, 57120, 3208, 2560, 50488, 6695, 57576, 7042, 130574, 2564, 5783, 2044, 27124, 9066
dendrite	GO:0030425	1.9227e-05	19	6.30067	630	CACNG3, ND1, CHL1, INPP5F, CHRM3, NGFR, STX3, GABRA2, DRP2, NTRK2, GOPC, HPCA, GABRB1, MINK1, KIF17, GABRE, EPHA5, INPP5J, SYT7	10368, 4535, 10752, 22876, 1131, 4804, 6809, 2555, 1821, 4915, 57120, 3208, 2560, 50488, 57576, 2564, 2044, 27124, 9066
dendritic tree	GO:0097447	2.00857e-05	19	6.32067	632	CACNG3, ND1, CHL1, INPP5F, CHRM3, NGFR, STX3, GABRA2, DRP2, NTRK2, GOPC, HPCA, GABRB1, MINK1, KIF17, GABRE, EPHA5, INPP5J, SYT7	10368, 4535, 10752, 22876, 1131, 4804, 6809, 2555, 1821, 4915, 57120, 3208, 2560, 50488, 57576, 2564, 2044, 27124, 9066
respiratory chain complex	GO:0098803	2.28768e-05	7	0.85009	85	ND1, COX2, COX3, ND4L, ND5, ND2, ND4	4535, 4513, 4514, 4539, 4540, 4536, 4538
synaptic membrane	GO:0097060	3.6127e-05	15	4.38047	438	CACNG3, SH2D5, CHRM3, STX3, GABRA2, DRP2, NTRK2, CSPG5, UNC13B, CACNG2, GOPC, GABRB1, MINK1, GABRE, SYT7	10368, 400745, 1131, 6809, 2555, 1821, 4915, 10675, 10497, 10369, 57120, 2560, 50488, 2564, 9066
ion channel complex	GO:0034702	4.96445e-05	12	2.99032	299	CACNG3, CACNA1H, CACNA1I, GABRA2, TRPC4, PDE4D, CACNG2, GABRB1, CLIC4, TRPM4, GABRE, CACNA2D1	10368, 8912, 8911, 2555, 7223, 5144, 10369, 2560, 25932, 54795, 2564, 781
respiratory chain	GO:0070469	6.5413e-05	7	1.00011	100	ND1, COX2, COX3, ND4L, ND5, ND2, ND4	4535, 4513, 4514, 4539, 4540, 4536, 4538
plasma membrane region	GO:0098590	7.23196e-05	27	12.0913	1209	CACNG3, SH2D5, DHRS3, CHRM3, ANTXR1, STX3, IRS1, FAT1, GABRA2, DRP2, NTRK2, SPRED1, TRPC4, CSPG5, UNC13B, PDE4D, CACNG2, GOPC, HPCA, SHROOM3, GABRB1, SLC7A8, MINK1, KIF17, IGFBP2, GABRE, SYT7	10368, 400745, 9249, 1131, 84168, 6809, 3667, 2195, 2555, 1821, 4915, 161742, 7223, 10675, 10497, 5144, 10369, 57120, 3208, 57619, 2560, 23428, 50488, 57576, 3485, 2564, 9066
plasma membrane part	GO:0044459	8.21853e-05	51	30.3032	3030	CACNG3, PMEL, CACNA1H, PCDHA4, CD99, SLC12A7, SH2D5, ITGB5, DHRS3, CALR, ASIC3, ICAM5, JAM2, CACNA1I, CHRM3, BTNL9, PCDHA6, ANTXR1, NGFR, STX3, IRS1, FAT1, PLPP3, GABRA2, DRP2, NTRK2, SPRED1, TRPC4, CSPG5, UNC13B, ENOX2, PDE4D, CACNG2, GOPC, PCDHGB7, HPCA, SHROOM3, GABRB1, SLC7A8, GFRA2, MINK1, KIF17, PTPRZ1, IGFBP2, TRPM4, GABRE, EPHA5, KISS1R, CXCR4, SYT7, CACNA2D1	10368, 6490, 8912, 56144, 4267, 10723, 400745, 3693, 9249, 811, 9311, 7087, 58494, 8911, 1131, 153579, 56142, 84168, 4804, 6809, 3667, 2195, 8613, 2555, 1821, 4915, 161742, 7223, 10675, 10497, 10495, 5144, 10369, 57120, 56099, 3208, 57619, 2560, 23428, 2675, 50488, 57576, 5803, 3485, 54795, 2564, 2044, 84634, 7852, 9066, 781
transmembrane transporter complex	GO:1902495	0.000100625	12	3.22034	322	CACNG3, CACNA1H, CACNA1I, GABRA2, TRPC4, PDE4D, CACNG2, GABRB1, CLIC4, TRPM4, GABRE, CACNA2D1	10368, 8912, 8911, 2555, 7223, 5144, 10369, 2560, 25932, 54795, 2564, 781
neuron part	GO:0097458	0.000122638	34	17.4919	1749	CACNG3, ND1, CHL1, STAR, INPP5F, SH2D5, DHRS3, GAD1, CHRM3, NGFR, STX3, KCNN3, ND5, GABRA2, DRP2, NTRK2, UNC13B, CACNG2, GOPC, ND2, ENC1, HPCA, GABRB1, MINK1, SPOCK1, KIF17, TGFB2, LYPD6, TRPM4, GABRE, PTPN13, EPHA5, INPP5J, SYT7	10368, 4535, 10752, 6770, 22876, 400745, 9249, 2571, 1131, 4804, 6809, 3782, 4540, 2555, 1821, 4915, 10497, 10369, 57120, 4536, 8507, 3208, 2560, 50488, 6695, 57576, 7042, 130574, 54795, 2564, 5783, 2044, 27124, 9066
transporter complex	GO:1990351	0.000126699	12	3.30035	330	CACNG3, CACNA1H, CACNA1I, GABRA2, TRPC4, PDE4D, CACNG2, GABRB1, CLIC4, TRPM4, GABRE, CACNA2D1	10368, 8912, 8911, 2555, 7223, 5144, 10369, 2560, 25932, 54795, 2564, 781
postsynaptic membrane	GO:0045211	0.000130333	12	3.31035	331	CACNG3, SH2D5, CHRM3, GABRA2, DRP2, NTRK2, CSPG5, CACNG2, GOPC, GABRB1, MINK1, GABRE	10368, 400745, 1131, 2555, 1821, 4915, 10675, 10369, 57120, 2560, 50488, 2564
respiratory chain complex I	GO:0045271	0.000139541	5	0.500053	50	ND1, ND4L, ND5, ND2, ND4	4535, 4539, 4540, 4536, 4538
mitochondrial respiratory chain complex I	GO:0005747	0.000139541	5	0.500053	50	ND1, ND4L, ND5, ND2, ND4	4535, 4539, 4540, 4536, 4538
NADH dehydrogenase complex	GO:0030964	0.000139541	5	0.500053	50	ND1, ND4L, ND5, ND2, ND4	4535, 4539, 4540, 4536, 4538
postsynapse	GO:0098794	0.000190296	17	6.26067	626	CACNG3, SH2D5, CHRM3, NGFR, STX3, GABRA2, DRP2, NTRK2, CSPG5, CACNG2, GOPC, ND2, HPCA, GABRB1, MINK1, SPOCK1, GABRE	10368, 400745, 1131, 4804, 6809, 2555, 1821, 4915, 10675, 10369, 57120, 4536, 3208, 2560, 50488, 6695, 2564
cell projection	GO:0042995	0.000247631	39	21.9823	2198	CACNG3, ND1, CHL1, STAR, THSD7A, FMN2, INPP5F, DHRS3, GAD1, CHRM3, ANTXR1, NGFR, STX3, FAT1, KCNN3, ND5, LAPTM4B, GABRA2, TTLL9, DRP2, NTRK2, UNC13B, CACNG2, ULK3, GOPC, HPCA, GABRB1, MINK1, SPOCK1, KIF17, TGFB2, CLIC4, LYPD6, GABRE, PTPN13, EPHA5, INPP5J, KISS1R, SYT7	10368, 4535, 10752, 6770, 221981, 56776, 22876, 9249, 2571, 1131, 84168, 4804, 6809, 2195, 3782, 4540, 55353, 2555, 164395, 1821, 4915, 10497, 10369, 25989, 57120, 3208, 2560, 50488, 6695, 57576, 7042, 25932, 130574, 2564, 5783, 2044, 27124, 84634, 9066
GABA-A receptor complex	GO:1902711	0.000261515	3	0.130014	13	GABRA2, GABRB1, GABRE	2555, 2560, 2564
neuron to neuron synapse	GO:0098984	0.000304589	12	3.63039	363	CACNG3, SH2D5, CHRM3, DRP2, NTRK2, UNC13B, CACNG2, GOPC, ND2, MINK1, SPOCK1, SYT7	10368, 400745, 1131, 1821, 4915, 10497, 10369, 57120, 4536, 50488, 6695, 9066
GABA receptor complex	GO:1902710	0.000330391	3	0.140015	14	GABRA2, GABRB1, GABRE	2555, 2560, 2564
membrane	GO:0016020	0.000461077	118	95.0201	9501	GAA, CACNG3, ND1, PMEL, CACNA1H, TP53I11, MCM4, CHL1, STAR, THSD7A, AP1S2, VEGFA, SEMA5A, FMN2, HSPA6, TRIM4, PLCH1, DLL3, INPP5F, RAP1GAP, PCDHA4, CD99, SLC12A7, COX2, PI4KAP1, SH2D5, ITGB5, DHRS3, CALR, ASIC3, C11orf87, DAB2, ICAM5, GAD1, JAM2, CACNA1I, CHRM3, FREM3, COX3, BTNL9, PCDHA6, MEST, ANTXR1, NGFR, STX3, IRS1, XKR7, PLCH2, FAT1, PLPP3, ND4L, LPCAT4, KCNN3, ND5, LAPTM4B, GABRA2, DRP2, N…	2548, 10368, 4535, 6490, 8912, 9537, 4173, 10752, 6770, 221981, 8905, 7422, 9037, 56776, 3310, 89122, 23007, 10683, 22876, 5909, 56144, 4267, 10723, 4513, 728233, 400745, 3693, 9249, 811, 9311, 399947, 1601, 7087, 2571, 58494, 8911, 1131, 166752, 4514, 153579, 56142, 4232, 84168, 4804, 6809, 3667, 343702, 9651, 2195, 8613, 4539, 254531, 3782, 4540, 55353, 2555, 1821, 4915, 3204, 161742, 7223, 555…
membrane protein complex	GO:0098796	0.00046695	26	12.8514	1285	CACNG3, ND1, CACNA1H, AP1S2, COX2, ITGB5, CALR, CACNA1I, COX3, STX3, IRS1, ND4L, ND5, GABRA2, TRPC4, PDE4D, CACNG2, ND2, ANKZF1, GABRB1, CLIC4, TRPM4, GABRE, TIMM17B, ND4, CACNA2D1	10368, 4535, 8912, 8905, 4513, 3693, 811, 8911, 4514, 6809, 3667, 4539, 4540, 2555, 7223, 5144, 10369, 4536, 55139, 2560, 25932, 54795, 2564, 10245, 4538, 781
membrane part	GO:0044425	0.000502294	92	69.5174	6951	CACNG3, ND1, PMEL, CACNA1H, TP53I11, CHL1, STAR, THSD7A, AP1S2, SEMA5A, FMN2, DLL3, INPP5F, PCDHA4, CD99, SLC12A7, COX2, SH2D5, ITGB5, DHRS3, CALR, ASIC3, C11orf87, DAB2, ICAM5, JAM2, CACNA1I, CHRM3, FREM3, COX3, BTNL9, PCDHA6, MEST, ANTXR1, NGFR, STX3, IRS1, XKR7, FAT1, PLPP3, ND4L, LPCAT4, KCNN3, ND5, LAPTM4B, GABRA2, DRP2, NTRK2, SPRED1, TRPC4, CSPG5, UNC13B, ENOX2, PDE4D, SERPINH1, PDIA6, CAC…	10368, 4535, 6490, 8912, 9537, 10752, 6770, 221981, 8905, 9037, 56776, 10683, 22876, 56144, 4267, 10723, 4513, 400745, 3693, 9249, 811, 9311, 399947, 1601, 7087, 58494, 8911, 1131, 166752, 4514, 153579, 56142, 4232, 84168, 4804, 6809, 3667, 343702, 2195, 8613, 4539, 254531, 3782, 4540, 55353, 2555, 1821, 4915, 161742, 7223, 10675, 10497, 10495, 5144, 871, 10130, 10369, 225, 2824, 57120, 4536, 560…
plasma membrane bounded cell projection	GO:0120025	0.000525754	37	21.2423	2124	CACNG3, ND1, CHL1, STAR, FMN2, INPP5F, DHRS3, GAD1, CHRM3, ANTXR1, NGFR, STX3, FAT1, KCNN3, ND5, GABRA2, TTLL9, DRP2, NTRK2, UNC13B, CACNG2, ULK3, GOPC, HPCA, GABRB1, MINK1, SPOCK1, KIF17, TGFB2, CLIC4, LYPD6, GABRE, PTPN13, EPHA5, INPP5J, KISS1R, SYT7	10368, 4535, 10752, 6770, 56776, 22876, 9249, 2571, 1131, 84168, 4804, 6809, 2195, 3782, 4540, 2555, 164395, 1821, 4915, 10497, 10369, 25989, 57120, 3208, 2560, 50488, 6695, 57576, 7042, 25932, 130574, 2564, 5783, 2044, 27124, 84634, 9066
integral component of plasma membrane	GO:0005887	0.000569928	31	16.7118	1671	CACNG3, PMEL, CACNA1H, PCDHA4, CD99, SLC12A7, ITGB5, ASIC3, ICAM5, JAM2, CACNA1I, CHRM3, PCDHA6, NGFR, IRS1, FAT1, PLPP3, GABRA2, NTRK2, TRPC4, CSPG5, CACNG2, PCDHGB7, GABRB1, SLC7A8, PTPRZ1, TRPM4, GABRE, EPHA5, KISS1R, SYT7	10368, 6490, 8912, 56144, 4267, 10723, 3693, 9311, 7087, 58494, 8911, 1131, 56142, 4804, 3667, 2195, 8613, 2555, 4915, 7223, 10675, 10369, 56099, 2560, 23428, 5803, 54795, 2564, 2044, 84634, 9066
cytoplasmic vesicle part	GO:0044433	0.00109046	28	15.1016	1510	ADA2, GAA, CACNG3, PMEL, AP1S2, VEGFA, FMN2, HSPA6, INPP5F, CALR, DAB2, GAD1, ANTXR1, STX3, LAPTM4B, GABRA2, NTRK2, RHOF, CSPG5, UNC13B, VCL, CACNG2, GOPC, PADI2, TGFB2, CLIC4, COLEC12, SYT7	51816, 2548, 10368, 6490, 8905, 7422, 56776, 3310, 22876, 811, 1601, 2571, 84168, 6809, 55353, 2555, 4915, 54509, 10675, 10497, 7414, 10369, 57120, 11240, 7042, 25932, 81035, 9066
intrinsic component of plasma membrane	GO:0031226	0.00117378	31	17.4619	1746	CACNG3, PMEL, CACNA1H, PCDHA4, CD99, SLC12A7, ITGB5, ASIC3, ICAM5, JAM2, CACNA1I, CHRM3, PCDHA6, NGFR, IRS1, FAT1, PLPP3, GABRA2, NTRK2, TRPC4, CSPG5, CACNG2, PCDHGB7, GABRB1, SLC7A8, PTPRZ1, TRPM4, GABRE, EPHA5, KISS1R, SYT7	10368, 6490, 8912, 56144, 4267, 10723, 3693, 9311, 7087, 58494, 8911, 1131, 56142, 4804, 3667, 2195, 8613, 2555, 4915, 7223, 10675, 10369, 56099, 2560, 23428, 5803, 54795, 2564, 2044, 84634, 9066
axon	GO:0030424	0.00139731	15	6.17066	617	INPP5F, GAD1, CHRM3, NGFR, STX3, NTRK2, UNC13B, CACNG2, HPCA, MINK1, SPOCK1, TGFB2, EPHA5, INPP5J, SYT7	22876, 2571, 1131, 4804, 6809, 4915, 10497, 10369, 3208, 50488, 6695, 7042, 2044, 27124, 9066
chloride channel complex	GO:0034707	0.00155818	4	0.500053	50	GABRA2, GABRB1, CLIC4, GABRE	2555, 2560, 25932, 2564
synapse part	GO:0044456	0.00160392	20	9.63102	963	CACNG3, SH2D5, GAD1, CHRM3, NGFR, STX3, GABRA2, DRP2, NTRK2, CSPG5, UNC13B, CACNG2, GOPC, ND2, HPCA, GABRB1, MINK1, SPOCK1, GABRE, SYT7	10368, 400745, 2571, 1131, 4804, 6809, 2555, 1821, 4915, 10675, 10497, 10369, 57120, 4536, 3208, 2560, 50488, 6695, 2564, 9066
cation channel complex	GO:0034703	0.00165829	8	2.19023	219	CACNG3, CACNA1H, CACNA1I, TRPC4, PDE4D, CACNG2, TRPM4, CACNA2D1	10368, 8912, 8911, 7223, 5144, 10369, 54795, 781
mitochondrial respiratory chain	GO:0005746	0.00190046	5	0.880094	88	ND1, ND4L, ND5, ND2, ND4	4535, 4539, 4540, 4536, 4538
sodium channel complex	GO:0034706	0.00216046	3	0.260028	26	CACNA1H, CACNA1I, TRPM4	8912, 8911, 54795
postsynaptic density	GO:0014069	0.00219732	10	3.38036	338	CACNG3, SH2D5, CHRM3, DRP2, NTRK2, CACNG2, GOPC, ND2, MINK1, SPOCK1	10368, 400745, 1131, 1821, 4915, 10369, 57120, 4536, 50488, 6695
mitochondrial membrane part	GO:0044455	0.00225164	8	2.30024	230	ND1, STAR, ND4L, ND5, ND2, ANKZF1, TIMM17B, ND4	4535, 6770, 4539, 4540, 4536, 55139, 10245, 4538
inner mitochondrial membrane protein complex	GO:0098800	0.00239105	6	1.35014	135	ND1, ND4L, ND5, ND2, TIMM17B, ND4	4535, 4539, 4540, 4536, 10245, 4538
asymmetric synapse	GO:0032279	0.00239257	10	3.42036	342	CACNG3, SH2D5, CHRM3, DRP2, NTRK2, CACNG2, GOPC, ND2, MINK1, SPOCK1	10368, 400745, 1131, 1821, 4915, 10369, 57120, 4536, 50488, 6695
intrinsic component of membrane	GO:0031224	0.00285248	73	54.9558	5495	CACNG3, ND1, PMEL, CACNA1H, TP53I11, CHL1, THSD7A, SEMA5A, DLL3, PCDHA4, CD99, SLC12A7, COX2, ITGB5, DHRS3, CALR, ASIC3, C11orf87, ICAM5, JAM2, CACNA1I, CHRM3, FREM3, COX3, BTNL9, PCDHA6, MEST, ANTXR1, NGFR, STX3, IRS1, XKR7, FAT1, PLPP3, ND4L, LPCAT4, KCNN3, ND5, LAPTM4B, GABRA2, NTRK2, TRPC4, CSPG5, PDE4D, CACNG2, ABCD2, GPM6B, ND2, PCDHGB7, TMEM191B, GABRB1, SLC22A23, ST3GAL1, SLC7A8, GFRA2, C…	10368, 4535, 6490, 8912, 9537, 10752, 221981, 9037, 10683, 56144, 4267, 10723, 4513, 3693, 9249, 811, 9311, 399947, 7087, 58494, 8911, 1131, 166752, 4514, 153579, 56142, 4232, 84168, 4804, 6809, 3667, 343702, 2195, 8613, 4539, 254531, 3782, 4540, 55353, 2555, 4915, 7223, 10675, 5144, 10369, 225, 2824, 4536, 56099, 728229, 2560, 63027, 6482, 23428, 2675, 25932, 130574, 5803, 54795, 2564, 128414, 2…
integral component of membrane	GO:0016021	0.00320265	71	53.3357	5333	CACNG3, ND1, PMEL, CACNA1H, TP53I11, CHL1, THSD7A, SEMA5A, DLL3, PCDHA4, CD99, SLC12A7, COX2, ITGB5, DHRS3, CALR, ASIC3, C11orf87, ICAM5, JAM2, CACNA1I, CHRM3, FREM3, COX3, BTNL9, PCDHA6, MEST, ANTXR1, NGFR, STX3, IRS1, XKR7, FAT1, PLPP3, ND4L, LPCAT4, KCNN3, ND5, LAPTM4B, GABRA2, NTRK2, TRPC4, CSPG5, PDE4D, CACNG2, ABCD2, GPM6B, ND2, PCDHGB7, TMEM191B, GABRB1, SLC22A23, ST3GAL1, SLC7A8, CLIC4, P…	10368, 4535, 6490, 8912, 9537, 10752, 221981, 9037, 10683, 56144, 4267, 10723, 4513, 3693, 9249, 811, 9311, 399947, 7087, 58494, 8911, 1131, 166752, 4514, 153579, 56142, 4232, 84168, 4804, 6809, 3667, 343702, 2195, 8613, 4539, 254531, 3782, 4540, 55353, 2555, 4915, 7223, 10675, 5144, 10369, 225, 2824, 4536, 56099, 728229, 2560, 63027, 6482, 23428, 25932, 5803, 54795, 2564, 128414, 2044, 8038, 576…
postsynaptic specialization	GO:0099572	0.003589	10	3.62039	362	CACNG3, SH2D5, CHRM3, DRP2, NTRK2, CACNG2, GOPC, ND2, MINK1, SPOCK1	10368, 400745, 1131, 1821, 4915, 10369, 57120, 4536, 50488, 6695
synapse	GO:0045202	0.00364308	24	13.3214	1332	CACNG3, SLC12A7, SH2D5, GAD1, CHRM3, NGFR, STX3, GABRA2, DRP2, NTRK2, CSPG5, UNC13B, CACNG2, GOPC, ND2, HPCA, GABRB1, MINK1, SPOCK1, UNC119, LYPD6, PTPRZ1, GABRE, SYT7	10368, 10723, 400745, 2571, 1131, 4804, 6809, 2555, 1821, 4915, 10675, 10497, 10369, 57120, 4536, 3208, 2560, 50488, 6695, 9094, 130574, 5803, 2564, 9066
neuronal cell body	GO:0043025	0.00466502	12	5.01053	501	ND1, STAR, INPP5F, NGFR, KCNN3, DRP2, ENC1, HPCA, TGFB2, TRPM4, EPHA5, SYT7	4535, 6770, 22876, 4804, 3782, 1821, 8507, 3208, 7042, 54795, 2044, 9066
hippocampal mossy fiber to CA3 synapse	GO:0098686	0.00468999	3	0.340036	34	UNC13B, CACNG2, SYT7	10497, 10369, 9066
whole membrane	GO:0098805	0.00476519	28	16.7318	1673	GAA, CACNG3, PMEL, AP1S2, INPP5F, CALR, DAB2, GAD1, ANTXR1, STX3, IRS1, LAPTM4B, GABRA2, NTRK2, SPRED1, TRPC4, RHOF, CSPG5, UNC13B, SERPINH1, CACNG2, ABCD2, GPM6B, GOPC, ANKZF1, LYPD6, COLEC12, SYT7	2548, 10368, 6490, 8905, 22876, 811, 1601, 2571, 84168, 6809, 3667, 55353, 2555, 4915, 161742, 7223, 54509, 10675, 10497, 871, 10369, 225, 2824, 57120, 55139, 130574, 81035, 9066
cell body	GO:0044297	0.00479065	13	5.6806	568	ND1, STAR, INPP5F, NGFR, KCNN3, DRP2, ENC1, HPCA, TGFB2, TRPM4, PTPN13, EPHA5, SYT7	4535, 6770, 22876, 4804, 3782, 1821, 8507, 3208, 7042, 54795, 5783, 2044, 9066
oxidoreductase complex	GO:1990204	0.00557755	5	1.13012	113	ND1, ND4L, ND5, ND2, ND4	4535, 4539, 4540, 4536, 4538
early phagosome	GO:0032009	0.00614745	2	0.120013	12	UNC13B, SYT7	10497, 9066
cell projection part	GO:0044463	0.00670517	25	14.7816	1478	CACNG3, ND1, CHL1, INPP5F, DHRS3, GAD1, CHRM3, ANTXR1, NGFR, STX3, GABRA2, DRP2, NTRK2, UNC13B, ULK3, GOPC, HPCA, GABRB1, MINK1, SPOCK1, KIF17, GABRE, EPHA5, INPP5J, SYT7	10368, 4535, 10752, 22876, 9249, 2571, 1131, 84168, 4804, 6809, 2555, 1821, 4915, 10497, 25989, 57120, 3208, 2560, 50488, 6695, 57576, 2564, 2044, 27124, 9066
plasma membrane bounded cell projection part	GO:0120038	0.00670517	25	14.7816	1478	CACNG3, ND1, CHL1, INPP5F, DHRS3, GAD1, CHRM3, ANTXR1, NGFR, STX3, GABRA2, DRP2, NTRK2, UNC13B, ULK3, GOPC, HPCA, GABRB1, MINK1, SPOCK1, KIF17, GABRE, EPHA5, INPP5J, SYT7	10368, 4535, 10752, 22876, 9249, 2571, 1131, 84168, 4804, 6809, 2555, 1821, 4915, 10497, 25989, 57120, 3208, 2560, 50488, 6695, 57576, 2564, 2044, 27124, 9066
cell-cell junction	GO:0005911	0.00693936	11	4.62049	462	VEGFA, GAB1, JAM2, STX3, FAT1, TRPC4, CCND1, VCL, SHROOM3, PPL, CLIC4	7422, 2549, 58494, 6809, 2195, 7223, 595, 7414, 57619, 5493, 25932
multivesicular body membrane	GO:0032585	0.00721759	2	0.130014	13	PMEL, LAPTM4B	6490, 55353
extracellular matrix	GO:0031012	0.00740753	12	5.32057	532	VEGFA, SPON1, MST1, CALR, FREM3, MATN2, SERPINH1, LAMB1, TGFB2, PTPRZ1, COLEC12, ADAM11	7422, 10418, 4485, 811, 166752, 4147, 871, 3912, 7042, 5803, 81035, 4185
axon terminus	GO:0043679	0.00741222	5	1.21013	121	GAD1, CHRM3, NTRK2, UNC13B, SYT7	2571, 1131, 4915, 10497, 9066
cell leading edge	GO:0031252	0.00788341	10	4.06043	406	ANTXR1, STX3, FAT1, GABRA2, LMO4, HPCA, GABRE, PTPN13, INPP5J, CXCR4	84168, 6809, 2195, 2555, 8543, 3208, 2564, 5783, 27124, 7852
collagen-containing extracellular matrix	GO:0062023	0.00827931	10	4.09044	409	SPON1, MST1, CALR, FREM3, MATN2, SERPINH1, LAMB1, TGFB2, PTPRZ1, ADAM11	10418, 4485, 811, 166752, 4147, 871, 3912, 7042, 5803, 4185
dendrite membrane	GO:0032590	0.00848771	3	0.420045	42	GABRA2, HPCA, GABRE	2555, 3208, 2564
distal axon	GO:0150034	0.00910794	8	2.91031	291	GAD1, CHRM3, NGFR, STX3, NTRK2, UNC13B, INPP5J, SYT7	2571, 1131, 4804, 6809, 4915, 10497, 27124, 9066
cytoplasmic vesicle	GO:0031410	0.00941492	35	23.4125	2341	ADA2, GAA, CACNG3, PMEL, AP1S2, VEGFA, FMN2, HSPA6, INPP5F, ITGB5, CALR, DAB2, GAD1, ANTXR1, NGFR, STX3, LAPTM4B, GABRA2, NTRK2, SPRED1, RHOF, CSPG5, UNC13B, VCL, PDIA6, CACNG2, GOPC, PADI2, TGFB2, CLIC4, IGFBP2, F8A1, COLEC12, CXCR4, SYT7	51816, 2548, 10368, 6490, 8905, 7422, 56776, 3310, 22876, 3693, 811, 1601, 2571, 84168, 4804, 6809, 55353, 2555, 4915, 161742, 54509, 10675, 10497, 7414, 10130, 10369, 57120, 11240, 7042, 25932, 3485, 8263, 81035, 7852, 9066
intracellular vesicle	GO:0097708	0.00959543	35	23.4425	2344	ADA2, GAA, CACNG3, PMEL, AP1S2, VEGFA, FMN2, HSPA6, INPP5F, ITGB5, CALR, DAB2, GAD1, ANTXR1, NGFR, STX3, LAPTM4B, GABRA2, NTRK2, SPRED1, RHOF, CSPG5, UNC13B, VCL, PDIA6, CACNG2, GOPC, PADI2, TGFB2, CLIC4, IGFBP2, F8A1, COLEC12, CXCR4, SYT7	51816, 2548, 10368, 6490, 8905, 7422, 56776, 3310, 22876, 3693, 811, 1601, 2571, 84168, 4804, 6809, 55353, 2555, 4915, 161742, 54509, 10675, 10497, 7414, 10130, 10369, 57120, 11240, 7042, 25932, 3485, 8263, 81035, 7852, 9066
glutamatergic synapse	GO:0098978	0.00979117	9	3.56038	356	CACNG3, CHRM3, STX3, DRP2, CSPG5, UNC13B, CACNG2, HPCA, SYT7	10368, 1131, 6809, 1821, 10675, 10497, 10369, 3208, 9066

## Sheet: GO_mf
GO-Term	GO-Term id	P-value	# Genes (observed)	# Genes (expected)	# Genes (total)	List of observed genes	Gene ids
NADH dehydrogenase (quinone) activity	GO:0050136	9.91624e-05	5	0.466383	46	ND1, ND4L, ND5, ND2, ND4	4535, 4539, 4540, 4536, 4538
NADH dehydrogenase (ubiquinone) activity	GO:0008137	9.91624e-05	5	0.466383	46	ND1, ND4L, ND5, ND2, ND4	4535, 4539, 4540, 4536, 4538
NADH dehydrogenase activity	GO:0003954	9.91624e-05	5	0.466383	46	ND1, ND4L, ND5, ND2, ND4	4535, 4539, 4540, 4536, 4538
voltage-gated calcium channel activity	GO:0005245	0.000134602	5	0.4968	49	CACNG3, CACNA1H, CACNA1I, CACNG2, CACNA2D1	10368, 8912, 8911, 10369, 781
ion gated channel activity	GO:0022839	0.000168247	12	3.40663	336	CACNG3, CACNA1H, ASIC3, CACNA1I, KCNN3, GABRA2, CACNG2, GABRB1, CLIC4, TRPM4, GABRE, CACNA2D1	10368, 8912, 9311, 8911, 3782, 2555, 10369, 2560, 25932, 54795, 2564, 781
gated channel activity	GO:0022836	0.000220475	12	3.50801	346	CACNG3, CACNA1H, ASIC3, CACNA1I, KCNN3, GABRA2, CACNG2, GABRB1, CLIC4, TRPM4, GABRE, CACNA2D1	10368, 8912, 9311, 8911, 3782, 2555, 10369, 2560, 25932, 54795, 2564, 781
GABA-gated chloride ion channel activity	GO:0022851	0.000271988	3	0.131804	13	GABRA2, GABRB1, GABRE	2555, 2560, 2564
calcium channel activity	GO:0005262	0.000272096	7	1.25721	124	CACNG3, CACNA1H, CACNA1I, TRPC4, CACNG2, TRPM4, CACNA2D1	10368, 8912, 8911, 7223, 10369, 54795, 781
low voltage-gated calcium channel activity	GO:0008332	0.000303604	2	0.0304163	3	CACNA1H, CACNA1I	8912, 8911
ion channel activity	GO:0005216	0.000332568	13	4.21773	416	CACNG3, CACNA1H, ASIC3, CACNA1I, KCNN3, GABRA2, TRPC4, CACNG2, GABRB1, CLIC4, TRPM4, GABRE, CACNA2D1	10368, 8912, 9311, 8911, 3782, 2555, 7223, 10369, 2560, 25932, 54795, 2564, 781
oxidoreductase activity, acting on NAD(P)H, quinone or similar compound as acceptor	GO:0016655	0.000352381	5	0.608326	60	ND1, ND4L, ND5, ND2, ND4	4535, 4539, 4540, 4536, 4538
substrate-specific channel activity	GO:0022838	0.000435648	13	4.33939	428	CACNG3, CACNA1H, ASIC3, CACNA1I, KCNN3, GABRA2, TRPC4, CACNG2, GABRB1, CLIC4, TRPM4, GABRE, CACNA2D1	10368, 8912, 9311, 8911, 3782, 2555, 7223, 10369, 2560, 25932, 54795, 2564, 781
calcium ion transmembrane transporter activity	GO:0015085	0.00056702	7	1.41943	140	CACNG3, CACNA1H, CACNA1I, TRPC4, CACNG2, TRPM4, CACNA2D1	10368, 8912, 8911, 7223, 10369, 54795, 781
channel activity	GO:0015267	0.000851726	13	4.66383	460	CACNG3, CACNA1H, ASIC3, CACNA1I, KCNN3, GABRA2, TRPC4, CACNG2, GABRB1, CLIC4, TRPM4, GABRE, CACNA2D1	10368, 8912, 9311, 8911, 3782, 2555, 7223, 10369, 2560, 25932, 54795, 2564, 781
passive transmembrane transporter activity	GO:0022803	0.00086881	13	4.67397	461	CACNG3, CACNA1H, ASIC3, CACNA1I, KCNN3, GABRA2, TRPC4, CACNG2, GABRB1, CLIC4, TRPM4, GABRE, CACNA2D1	10368, 8912, 9311, 8911, 3782, 2555, 7223, 10369, 2560, 25932, 54795, 2564, 781
ligand-gated anion channel activity	GO:0099095	0.000881156	3	0.192637	19	GABRA2, GABRB1, GABRE	2555, 2560, 2564
GABA-A receptor activity	GO:0004890	0.000881156	3	0.192637	19	GABRA2, GABRB1, GABRE	2555, 2560, 2564
transporter activity	GO:0005215	0.00120557	23	11.5379	1138	CACNG3, CACNA1H, STAR, SLC12A7, COX2, ASIC3, CACNA1I, COX3, KCNN3, GABRA2, TRPC4, CACNG2, ABCD2, GABRB1, SLC22A23, SLC7A8, CLIC4, CPNE7, TRPM4, GABRE, STARD5, TIMM17B, CACNA2D1	10368, 8912, 6770, 10723, 4513, 9311, 8911, 4514, 3782, 2555, 7223, 10369, 225, 2560, 63027, 23428, 25932, 27132, 54795, 2564, 80765, 10245, 781
GABA receptor activity	GO:0016917	0.00136943	3	0.223053	22	GABRA2, GABRB1, GABRE	2555, 2560, 2564
syndecan binding	GO:0045545	0.00207572	2	0.0709714	7	SEMA5A, CHRD	9037, 8646
calcium ion binding	GO:0005509	0.00219858	16	7.13769	704	PLCH1, DLL3, PCDHA4, CALR, PCDHA6, PLCH2, FAT1, MATN2, UNC13B, PADI2, TPD52, PCDHGB7, HPCA, SPOCK1, TRPM4, SYT7	23007, 10683, 56144, 811, 56142, 9651, 2195, 4147, 10497, 11240, 7163, 56099, 3208, 6695, 54795, 9066
phosphatidylinositol phospholipase C activity	GO:0004435	0.0022442	3	0.263608	26	PLCH1, CHRM3, PLCH2	23007, 1131, 9651
integrin binding	GO:0005178	0.00255168	6	1.36873	135	ITGB5, CALR, ICAM5, LAMB1, PTPRZ1, ADAM11	3693, 811, 7087, 3912, 5803, 4185
phospholipase C activity	GO:0004629	0.00278594	3	0.283886	28	PLCH1, CHRM3, PLCH2	23007, 1131, 9651
ionotropic glutamate receptor binding	GO:0035255	0.00278594	3	0.283886	28	CACNG3, CACNG2, ND2	10368, 10369, 4536
chloride transmembrane transporter activity	GO:0015108	0.00351015	5	1.01388	100	SLC12A7, GABRA2, GABRB1, CLIC4, GABRE	10723, 2555, 2560, 25932, 2564
neurotrophin binding	GO:0043121	0.00351175	2	0.0912489	9	NGFR, NTRK2	4804, 4915
inorganic molecular entity transmembrane transporter activity	GO:0015318	0.00403354	17	8.29351	818	CACNG3, CACNA1H, SLC12A7, COX2, ASIC3, CACNA1I, COX3, KCNN3, GABRA2, TRPC4, CACNG2, GABRB1, SLC7A8, CLIC4, TRPM4, GABRE, CACNA2D1	10368, 8912, 10723, 4513, 9311, 8911, 4514, 3782, 2555, 7223, 10369, 2560, 23428, 25932, 54795, 2564, 781
phosphoric ester hydrolase activity	GO:0042578	0.00457446	10	3.75135	370	PLCH1, INPP5F, CHRM3, PLCH2, PLPP3, PDE4D, PTPRZ1, DUSP15, PTPN13, INPP5J	23007, 22876, 1131, 9651, 8613, 5144, 5803, 128853, 5783, 27124
oxidoreductase activity, acting on NAD(P)H	GO:0016651	0.00468392	5	1.08485	107	ND1, ND4L, ND5, ND2, ND4	4535, 4539, 4540, 4536, 4538
transmembrane transporter activity	GO:0022857	0.00519821	20	10.6964	1055	CACNG3, CACNA1H, SLC12A7, COX2, ASIC3, CACNA1I, COX3, KCNN3, GABRA2, TRPC4, CACNG2, ABCD2, GABRB1, SLC22A23, SLC7A8, CLIC4, TRPM4, GABRE, TIMM17B, CACNA2D1	10368, 8912, 10723, 4513, 9311, 8911, 4514, 3782, 2555, 7223, 10369, 225, 2560, 63027, 23428, 25932, 54795, 2564, 10245, 781
receptor tyrosine kinase binding	GO:0030971	0.00529095	4	0.699575	69	MST1, IRS1, SHC2, GAB2	4485, 3667, 25759, 9846
benzodiazepine receptor activity	GO:0008503	0.00529408	2	0.111526	11	GABRA2, GABRE	2555, 2564
hydrolase activity, acting on carbon-nitrogen (but not peptide) bonds, in linear amidines	GO:0016813	0.00529408	2	0.111526	11	DDAH2, PADI2	23564, 11240
cation channel activity	GO:0005261	0.0054543	9	3.24441	320	CACNG3, CACNA1H, ASIC3, CACNA1I, KCNN3, TRPC4, CACNG2, TRPM4, CACNA2D1	10368, 8912, 9311, 8911, 3782, 7223, 10369, 54795, 781
proteoglycan binding	GO:0043394	0.00572325	3	0.364996	36	ADA2, SEMA5A, CHRD	51816, 9037, 8646
phosphatidylinositol phosphate 5-phosphatase activity	GO:0034595	0.00631072	2	0.121665	12	INPP5F, INPP5J	22876, 27124
chloride channel activity	GO:0005254	0.00709859	4	0.760408	75	GABRA2, GABRB1, CLIC4, GABRE	2555, 2560, 25932, 2564
transmembrane receptor protein tyrosine kinase adaptor activity	GO:0005068	0.00740864	2	0.131804	13	IRS1, GAB2	3667, 9846
ion transmembrane transporter activity	GO:0015075	0.00819888	17	8.92212	880	CACNG3, CACNA1H, SLC12A7, COX2, ASIC3, CACNA1I, COX3, KCNN3, GABRA2, TRPC4, CACNG2, GABRB1, SLC7A8, CLIC4, TRPM4, GABRE, CACNA2D1	10368, 8912, 10723, 4513, 9311, 8911, 4514, 3782, 2555, 7223, 10369, 2560, 23428, 25932, 54795, 2564, 781
inositol phosphate phosphatase activity	GO:0052745	0.0085861	2	0.141943	14	INPP5F, INPP5J	22876, 27124
glutamate receptor binding	GO:0035254	0.00939423	3	0.435967	43	CACNG3, CACNG2, ND2	10368, 10369, 4536
inhibitory extracellular ligand-gated ion channel activity	GO:0005237	0.00984139	2	0.152082	15	GABRA2, GABRE	2555, 2564

## Sheet: Promoter analysis
TF Families	Prom. assoc. known	No. of Input Seq. with Match	No. of Matches in Input	Expected (genome)	Std.dev.	Over representation (genome)	Z-Score (genome)	Expected (promoters)	Std.dev.	Over representation (promoters)	Z-Score (promoters)
V$EGRF	yes	624	6293	1299.56	36.02	4.84	138.6	3726.34	60.92	1.69	42.12
V$SP1F	yes	657	6685	1361.33	36.87	4.91	144.38	4025.89	63.31	1.66	41.99
V$ZF5F	yes	456	3606	285.19	16.88	12.64	196.64	1854.33	43.02	1.94	40.71
V$ZF02	yes	641	6341	1497.59	38.67	4.23	125.24	3897.08	62.3	1.63	39.22
V$MAZF	yes	610	5254	1145.46	33.82	4.59	121.45	3100.09	55.59	1.69	38.74
V$KLFS	no	750	10007	3596.93	59.86	2.78	107.08	6921.27	82.88	1.45	37.22
V$NRF1	yes	396	2262	183.46	13.54	12.33	153.43	1171.32	34.2	1.93	31.87
V$E2FF	yes	696	5787	1670.05	40.83	3.47	100.82	3823.13	61.7	1.51	31.82
V$ZTRE	yes	576	4389	1160.49	34.04	3.78	94.82	2742.18	52.29	1.6	31.49
V$CTCF	yes	562	3122	590.2	24.29	5.29	104.23	1810.88	42.51	1.72	30.83
V$PLAG	yes	587	3440	850.96	29.16	4.04	88.78	2090.23	45.67	1.65	29.55
V$BEDF	yes	497	2433	351.71	18.75	6.92	110.97	1355.1	36.78	1.8	29.29
V$ZF07	yes	598	3400	890.13	29.82	3.82	84.15	2072.27	45.47	1.64	29.19
V$GABF	no	269	1371	493.52	22.21	2.78	39.49	640.94	25.31	2.14	28.83
V$HDBP	yes	327	1152	71.6	8.46	16.09	127.62	506.48	22.5	2.27	28.67
V$GCF2	yes	405	1686	171.43	13.09	9.83	115.65	858.15	29.28	1.96	28.26
V$NDPK	yes	499	1978	415.56	20.38	4.76	76.64	1184.35	34.39	1.67	23.06
V$ZF22	yes	257	1053	97.35	9.87	10.82	96.81	543.16	23.3	1.94	21.86
O$MTEN	yes	427	1234	173.49	13.17	7.11	80.49	679.52	26.06	1.82	21.26
V$GLIF	no	646	3349	1227.71	35.02	2.73	60.57	2414.27	49.07	1.39	19.04
V$VEZF	yes	431	1321	297.13	17.23	4.45	59.38	795.16	28.19	1.66	18.64
O$XCPE	yes	395	1166	168.47	12.98	6.92	76.82	686.47	26.19	1.7	18.29
O$TF2B	yes	238	519	45.31	6.73	11.45	70.3	243.41	15.6	2.13	17.63
V$AP2F	yes	549	2471	779.19	27.9	3.17	60.62	1765.72	41.98	1.4	16.79
V$ZF64	yes	467	1258	336.42	18.34	3.74	50.23	794.91	28.18	1.58	16.41
V$ZF15	yes	310	787	77.46	8.8	10.16	80.56	444.81	21.09	1.77	16.21
V$ZICF	no	549	1514	584.24	24.16	2.59	38.46	1074.02	32.75	1.41	13.42
V$ZF37	no	447	1089	397.3	19.93	2.74	34.68	749.32	27.36	1.45	12.4
V$NOLF	no	530	1406	559.4	23.64	2.51	35.78	1018.57	31.9	1.38	12.13
V$MZF1	no	617	1887	906.46	30.09	2.08	32.57	1428.59	37.77	1.32	12.12
V$CDEF	yes	287	543	69.28	8.32	7.84	56.86	327.75	18.1	1.66	11.86
V$BTBF	no	457	968	365.04	19.1	2.65	31.54	665.23	25.78	1.46	11.72
V$ZF42	yes	385	846	262.65	16.2	3.22	35.97	579.34	24.06	1.46	11.06
V$EBOX	no	645	2584	1384.09	37.18	1.87	32.26	2080.13	45.56	1.24	11.05
V$AHRR	no	527	1280	476.64	21.83	2.69	36.78	945.59	30.73	1.35	10.86
V$CALM	yes	171	426	80.09	8.95	5.32	38.6	261.24	16.16	1.63	10.16
V$HESF	no	558	1776	863.99	29.38	2.06	31.02	1419.54	37.65	1.25	9.45
V$RREB	no	465	1025	430.08	20.73	2.38	28.67	764.35	27.64	1.34	9.41
V$SAL2	no	422	854	335.43	18.31	2.55	28.29	621.1	24.91	1.37	9.33
V$ZF57	yes	331	548	178.32	13.35	3.07	27.65	371.28	19.26	1.48	9.15
V$WHNF	yes	343	579	134.34	11.59	4.31	38.32	396.48	19.91	1.46	9.14
V$ZF29	yes	400	728	226.97	15.06	3.21	33.23	520.12	22.8	1.4	9.1
V$ZF04	no	352	565	249.53	15.79	2.26	19.94	395.99	19.9	1.43	8.47
V$MTF1	no	361	570	266.64	16.33	2.14	18.55	403.18	20.07	1.41	8.29
V$CHRE	yes	275	429	136.61	11.69	3.14	24.98	288.06	16.97	1.49	8.28
V$GCMF	no	654	1995	1194.26	34.54	1.67	23.17	1681.01	40.96	1.19	7.65
V$MIRF	no	368	600	350.3	18.71	1.71	13.32	440.29	20.98	1.36	7.59
V$NGRE	no	424	888	432.28	20.79	2.05	21.9	695.35	26.36	1.28	7.29
V$AP4R	no	418	878	446.67	21.13	1.97	20.39	687.79	26.22	1.28	7.24
V$NFKB	no	577	1545	903.2	30.04	1.71	21.35	1293.6	35.94	1.19	6.98
V$MIZ1	no	342	560	211.84	14.55	2.64	23.89	419.48	20.48	1.33	6.84
V$CP2F	no	532	1121	647.14	25.43	1.73	18.61	914.41	30.22	1.23	6.82
V$SPZ1	no	417	742	358.12	18.92	2.07	20.26	578.27	24.04	1.28	6.79
V$INSM	no	455	878	420.2	20.49	2.09	22.31	699.07	26.43	1.26	6.75
V$HNFP	yes	303	475	137.97	11.75	3.44	28.65	348.8	18.67	1.36	6.73
V$PURA	yes	231	378	123.97	11.13	3.05	22.77	268.39	16.38	1.41	6.66
V$HIFF	no	539	1306	845.83	29.07	1.54	15.81	1086.17	32.94	1.2	6.66
V$ZF38	no	260	329	144.4	12.02	2.28	15.32	229.72	15.15	1.43	6.52
V$OAZF	no	239	395	146.66	12.11	2.69	20.47	284.64	16.87	1.39	6.51
V$HASF	no	282	419	153.47	12.39	2.73	21.39	304.93	17.46	1.37	6.5
V$DEAF	yes	245	321	88.38	9.4	3.63	24.69	223.92	14.96	1.43	6.45
V$ZF32	no	344	534	283.76	16.84	1.88	14.83	404.27	20.1	1.32	6.43
V$STAF	no	554	1308	701.66	26.48	1.86	22.88	1096.01	33.09	1.19	6.39
V$PAX5	no	674	1885	1348.57	36.7	1.4	14.6	1643.35	40.5	1.15	5.95
V$DMTF	no	387	615	296.35	17.21	2.08	18.48	489.01	22.11	1.26	5.68
V$PAX9	yes	269	394	136.14	11.67	2.89	22.06	303.41	17.42	1.3	5.17
V$NACA	no	359	578	354.06	18.81	1.63	11.88	476.77	21.83	1.21	4.61
V$CARE	no	322	444	250.84	15.84	1.77	12.17	358.51	18.93	1.24	4.49
V$SMAD	no	560	1257	803.61	28.34	1.56	15.98	1110.69	33.31	1.13	4.38
V$MYOD	no	675	2590	1886.58	43.39	1.37	16.2	2380.41	48.73	1.09	4.29
V$RBP2	no	238	321	169.73	13.03	1.89	11.57	253.22	15.91	1.27	4.23
V$ZF36	yes	328	498	164.57	12.83	3.03	25.96	413.01	20.32	1.21	4.16
V$PRDM	no	307	464	273.28	16.53	1.7	11.51	383.92	19.59	1.21	4.06
V$ZF11	no	348	536	281.33	16.77	1.91	15.16	449.95	21.21	1.19	4.03
V$IKRS	no	668	1718	1336.2	36.53	1.29	10.44	1558.62	39.45	1.1	4.03
V$ZF09	yes	2	13	2.13	1.46	6.1	7.1	4.32	2.08	3.01	3.93
V$ZFXY	yes	316	512	198.24	14.08	2.58	22.25	432.36	20.79	1.18	3.81
V$ETSF	no	769	5072	4334.84	65.69	1.17	11.21	4811.52	69.19	1.05	3.76
V$ZF40	no	16	16	5.1	2.26	3.13	4.6	6.84	2.61	2.34	3.31
V$FXRE	no	250	383	307.88	17.54	1.24	4.25	327.65	18.1	1.17	3.03
V$ZF33	no	403	743	433.04	20.8	1.72	14.87	667.95	25.84	1.11	2.89
V$OSRF	no	316	473	351.91	18.76	1.34	6.43	414.71	20.36	1.14	2.84
V$ZF43	no	235	319	136.5	11.68	2.34	15.58	272.6	16.51	1.17	2.78
V$NEUR	no	608	1395	1136.69	33.69	1.23	7.65	1296.81	35.99	1.08	2.71
O$TELO	no	244	319	217.1	14.73	1.47	6.88	274.62	16.57	1.16	2.65
V$ZF24	no	34	92	80.75	8.99	1.14	1.2	69.8	8.35	1.32	2.6
V$BNCF	no	234	336	228.09	15.1	1.47	7.11	292.79	17.11	1.15	2.5
V$ZF47	no	220	288	145.34	12.05	1.98	11.79	249.37	15.79	1.15	2.42
V$ZF35	no	280	382	246.73	15.71	1.55	8.58	338.52	18.4	1.13	2.34
V$ZF06	no	234	275	201.36	14.19	1.37	5.15	240.35	15.5	1.14	2.2
V$TZAP	no	358	525	372.37	19.29	1.41	7.88	480.16	21.91	1.09	2.02
V$ZF41	no	191	216	169.08	13	1.28	3.57	188.29	13.72	1.15	1.98
V$ZF16	no	317	437	316.2	17.78	1.38	6.77	397.27	19.93	1.1	1.97
O$TF3A	no	281	396	257.36	16.04	1.54	8.61	359.44	18.96	1.1	1.9
V$ESRR	no	535	1049	848.93	29.12	1.24	6.85	996.61	31.55	1.05	1.64
V$KS1E	no	22	22	23.23	4.82	0.95	-0.36	15.12	3.89	1.46	1.64
V$NF1F	no	563	1387	1135.61	33.68	1.22	7.45	1330.33	36.45	1.04	1.54
V$GTBX	no	37	39	30.34	5.51	1.29	1.48	30.2	5.49	1.29	1.51
V$EREF	no	348	588	444.99	21.09	1.32	6.76	556.3	23.58	1.06	1.32
V$BARB	no	366	526	522.6	22.85	1.01	0.13	496.19	22.27	1.06	1.32
V$PBXC	no	547	1108	1166.59	34.13	0.95	-1.73	1065.03	32.62	1.04	1.3
V$ZF28	no	116	127	72.46	8.51	1.75	6.35	112.92	10.63	1.12	1.28
V$CSEN	no	247	311	232.68	15.25	1.34	5.1	288.9	16.99	1.08	1.27
V$YBXF	no	292	397	316.16	17.78	1.26	4.52	374.03	19.34	1.06	1.16
V$NRSF	no	169	215	114.72	10.71	1.87	9.32	198.82	14.1	1.08	1.11
V$ZF46	no	169	215	127.8	11.3	1.68	7.67	198.84	14.1	1.08	1.11
V$ZF27	no	129	155	134.9	11.61	1.15	1.69	141.89	11.91	1.09	1.06
V$SAL4	no	266	356	362.18	19.03	0.98	-0.35	336.28	18.33	1.06	1.05
V$PAX6	no	709	2096	2051.26	45.24	1.02	0.98	2049.76	45.22	1.02	1.01
V$PPNS	no	249	302	276.39	16.62	1.09	1.51	284.82	16.87	1.06	0.99
V$HICF	no	382	585	463.17	21.52	1.26	5.64	564.02	23.74	1.04	0.86
V$ZF10	no	354	481	507	22.51	0.95	-1.18	463.26	21.52	1.04	0.8
O$TF2D	no	21	22	9.75	3.12	2.26	3.76	18.66	4.32	1.18	0.66
V$ZF39	no	71	79	49.47	7.03	1.6	4.13	73.32	8.56	1.08	0.61
V$PERO	no	597	1286	1262.61	35.51	1.02	0.64	1264.42	35.53	1.02	0.59
V$KOX8	no	229	294	226.73	15.06	1.3	4.44	283.68	16.84	1.04	0.58
V$ZF20	no	261	334	273.02	16.52	1.22	3.66	325.68	18.04	1.03	0.43
V$MOKF	no	491	839	721.88	26.86	1.16	4.34	827.02	28.75	1.01	0.4
V$PAX3	no	472	809	757.22	27.51	1.07	1.86	797.6	28.23	1.01	0.39
V$MYBL	no	714	2478	2492.83	49.86	0.99	-0.31	2460.01	49.53	1.01	0.35
V$ZF19	no	113	131	136.43	11.68	0.96	-0.51	126.55	11.25	1.04	0.35
V$HAND	no	715	2648	2350.81	48.42	1.13	6.13	2636.38	51.27	1	0.22
V$ZF08	no	177	213	175.13	13.23	1.22	2.82	209.43	14.47	1.02	0.21
V$ZF17	no	14	14	18.44	4.29	0.76	-1.15	12.74	3.57	1.1	0.21
V$ZBED	no	180	315	237.31	15.4	1.33	5.01	312.11	17.66	1.01	0.14
V$P53F	no	584	1607	1480.72	38.45	1.09	3.27	1605.32	40.03	1	0.03
V$ZADT	no	85	115	115.41	10.74	1	-0.08	114.16	10.68	1.01	0.03
V$RXRF	no	756	4622	4094.36	63.85	1.13	8.26	4620.87	67.81	1	0.01
V$XBBF	no	725	2692	2422.81	49.16	1.11	5.47	2690.95	51.8	1	0.01
V$PTF1	no	362	512	450.22	21.21	1.14	2.89	512.32	22.63	1	-0.04
O$TF3C	no	91	103	95.56	9.77	1.08	0.71	103.35	10.17	1	-0.08
V$PRDF	no	559	1451	1682.15	40.98	0.86	-5.65	1453.7	38.1	1	-0.08
V$RBPF	no	409	624	595.35	24.39	1.05	1.15	625.75	25.01	1	-0.09
V$NR2F	no	754	3517	3440.29	58.55	1.02	1.3	3523.26	59.24	1	-0.11
V$CREB	no	726	3398	3457.41	58.69	0.98	-1.02	3409.21	58.28	1	-0.2
V$GZF1	no	245	334	431.52	20.77	0.77	-4.72	337.48	18.37	0.99	-0.22
V$PAX1	no	3	3	2.37	1.54	1.27	0.09	3.03	1.74	0.99	-0.3
V$MYRF	no	222	267	201.04	14.18	1.33	4.62	271.53	16.48	0.98	-0.31
V$PPAR	no	17	20	24.03	4.9	0.83	-0.92	20.91	4.57	0.96	-0.31
V$HZF9	no	170	195	164.33	12.82	1.19	2.35	199.32	14.12	0.98	-0.34
V$GMEB	no	44	54	38.25	6.18	1.41	2.47	56.12	7.49	0.96	-0.35
V$SREB	no	403	595	503.66	22.44	1.18	4.05	604.43	24.58	0.98	-0.4
V$SF1F	no	416	623	587.37	24.23	1.06	1.45	634.56	25.18	0.98	-0.48
V$LTFM	no	273	365	311.97	17.66	1.17	2.97	375.78	19.38	0.97	-0.58
V$ZF30	no	41	57	89.11	9.44	0.64	-3.45	61.11	7.82	0.93	-0.59
V$ZF01	no	551	1047	1160.42	34.04	0.9	-3.35	1066.42	32.64	0.98	-0.61
V$PEG3	no	265	332	303.16	17.41	1.1	1.63	343.89	18.54	0.97	-0.67
V$HUB1	no	448	736	863.73	29.38	0.85	-4.37	754.35	27.45	0.98	-0.69
V$STAT	no	698	3015	3567.96	59.62	0.85	-9.28	3054.91	55.18	0.99	-0.73
V$PCBE	no	256	312	325.07	18.03	0.96	-0.75	325.08	18.03	0.96	-0.75
V$TAIP	no	410	585	680.7	26.08	0.86	-3.69	603.16	24.55	0.97	-0.76
V$MEF3	no	452	715	699.54	26.44	1.02	0.57	736.32	27.12	0.97	-0.8
V$PROX	no	232	321	320.47	17.9	1	0	335.63	18.32	0.96	-0.83
V$ZF45	no	316	421	436	20.88	0.97	-0.74	438.39	20.93	0.96	-0.85
V$E4FF	no	269	383	374.2	19.34	1.02	0.43	401.84	20.04	0.95	-0.97
V$ZF23	no	30	34	54.37	7.37	0.63	-2.83	39.67	6.3	0.86	-0.98
V$ZF82	no	30	31	59.03	7.68	0.53	-3.71	36.49	6.04	0.85	-0.99
V$SRFF	no	491	1202	1284.87	35.82	0.94	-2.33	1236.69	35.14	0.97	-1
V$DICE	no	288	376	371.9	19.28	1.01	0.19	396.29	19.9	0.95	-1.04
V$MIPU	no	223	266	235.08	15.33	1.13	1.98	283.48	16.83	0.94	-1.07
V$NKRF	no	277	347	413.63	20.33	0.84	-3.3	369.06	19.21	0.94	-1.17
V$RP58	no	296	368	395.78	19.89	0.93	-1.42	391.08	19.77	0.94	-1.19
V$ZF05	no	375	553	725.82	26.93	0.76	-6.44	582.42	24.13	0.95	-1.24
V$HZIP	no	159	191	214.24	14.64	0.89	-1.62	209.37	14.47	0.91	-1.3
V$GRHL	no	461	1000	1079.93	32.84	0.93	-2.45	1046.27	32.33	0.96	-1.45
V$GCNR	no	289	389	420.02	20.49	0.93	-1.54	421.27	20.52	0.92	-1.6
V$IKZF	no	144	157	170.63	13.06	0.92	-1.08	178.16	13.35	0.88	-1.62
V$ZF85	no	116	125	176.82	13.3	0.71	-3.94	144.75	12.03	0.86	-1.68
V$HEAT	no	702	2607	3164	56.15	0.82	-9.93	2693.36	51.82	0.97	-1.68
V$HAML	no	474	821	920.71	30.33	0.89	-3.3	872.78	29.53	0.94	-1.77
V$ZF13	no	36	38	57.67	7.59	0.66	-2.66	50.07	7.08	0.76	-1.78
V$ZF25	no	57	59	106.21	10.31	0.56	-4.63	78.67	8.87	0.75	-2.27
V$SNAI	no	456	706	648.34	25.45	1.09	2.25	768.78	27.72	0.92	-2.28
V$ZF14	no	26	26	59.91	7.74	0.43	-4.45	39.94	6.32	0.65	-2.28
V$AP1R	no	704	2735	2959.91	54.32	0.92	-4.15	2860.78	53.4	0.96	-2.36
V$ZF58	no	67	113	153.34	12.38	0.74	-3.3	140.96	11.87	0.8	-2.4
V$CIZF	no	408	728	951.72	30.83	0.76	-7.27	796.89	28.22	0.91	-2.46
V$GUCE	no	32	32	57.03	7.55	0.56	-3.38	49.07	7.01	0.65	-2.51
V$ZF03	no	362	541	784.12	27.99	0.69	-8.7	603.18	24.55	0.9	-2.55
V$TCFF	no	116	127	207.29	14.4	0.61	-5.61	158.7	12.6	0.8	-2.56
V$RORA	no	625	1393	1521.53	38.97	0.92	-3.31	1493	38.61	0.93	-2.6
V$ZF44	no	36	38	83.69	9.15	0.45	-5.05	57.46	7.58	0.66	-2.63
V$ZF34	no	223	267	289.22	17	0.92	-1.34	313.97	17.72	0.85	-2.68
V$TALE	no	606	1356	1606.26	40.04	0.84	-6.26	1461.01	38.19	0.93	-2.76
V$RU49	no	246	352	436.86	20.9	0.81	-4.09	408.57	20.21	0.86	-2.82
V$ZF18	no	27	28	41.32	6.43	0.68	-2.15	46.95	6.85	0.6	-2.84
V$NFAT	no	638	2193	2905.17	53.82	0.75	-13.24	2331.21	48.22	0.94	-2.88
V$GREF	no	621	1693	1893.45	43.47	0.89	-4.62	1815.97	42.57	0.93	-2.9
V$ZF31	no	233	299	444.39	21.08	0.67	-6.92	353.09	18.79	0.85	-2.91
V$FEZF	no	263	336	486.13	22.04	0.69	-6.83	396.44	19.91	0.85	-3.06
V$ZF21	no	83	92	121.53	11.02	0.76	-2.72	127.7	11.3	0.72	-3.2
V$TEAF	no	396	607	835.39	28.89	0.73	-7.92	693.5	26.32	0.88	-3.3
V$DUXF	no	324	504	886.51	29.76	0.57	-12.87	583.97	24.16	0.86	-3.33
V$BPTF	no	208	288	460.53	21.45	0.63	-8.06	350.65	18.72	0.82	-3.37
V$BCL6	no	537	1163	1583.88	39.76	0.73	-10.6	1283.92	35.81	0.91	-3.39
V$CTIP	no	154	174	233.04	15.26	0.75	-3.9	224.37	14.98	0.78	-3.4
V$ZF26	no	264	337	463.3	21.52	0.73	-5.89	405.23	20.13	0.83	-3.42
V$THAP	no	171	204	279.25	16.71	0.73	-4.53	258.63	16.08	0.79	-3.43
V$CAAT	no	623	1401	1726.93	41.52	0.81	-7.86	1541.94	39.23	0.91	-3.6
V$ZFHX	no	597	1185	1237.52	35.16	0.96	-1.51	1315.26	36.24	0.9	-3.61
V$PLZF	no	432	796	1204.05	34.68	0.66	-11.78	907.9	30.12	0.88	-3.73
V$HMTB	no	400	613	1010.96	31.78	0.61	-12.54	712.08	26.67	0.86	-3.73
V$HDGF	no	48	51	78.1	8.84	0.65	-3.12	85.08	9.22	0.6	-3.75
V$SIXF	no	361	540	762.05	27.59	0.71	-8.07	634.1	25.17	0.85	-3.76
V$OVOL	no	417	693	932.79	30.53	0.74	-7.87	799.97	28.27	0.87	-3.8
V$BRAC	no	581	1230	1388.89	37.24	0.89	-4.28	1371.38	37	0.9	-3.83
V$CHRF	no	350	562	944.94	30.72	0.59	-12.48	664.83	25.78	0.85	-4.01
V$PAX2	no	377	633	1071.34	32.71	0.59	-13.41	744.29	27.27	0.85	-4.1
V$BZIP	no	328	476	744.84	27.28	0.64	-9.87	574.86	23.97	0.83	-4.15
V$NBRE	no	454	758	1092.19	33.03	0.69	-10.13	880.48	29.66	0.86	-4.15
V$SNAP	no	431	723	1064.31	32.61	0.68	-10.48	845.14	29.06	0.86	-4.22
V$CABL	no	116	139	247.54	15.73	0.56	-6.93	198.21	14.08	0.7	-4.24
V$MITF	no	305	448	585.64	24.19	0.76	-5.71	547.77	23.4	0.82	-4.29
V$SFZF	no	104	109	157.89	12.56	0.69	-3.93	163.7	12.79	0.67	-4.31
V$AP1F	no	500	1100	1479.97	38.44	0.74	-9.9	1252.55	35.37	0.88	-4.33
V$CHOP	no	162	205	302.85	17.4	0.68	-5.65	279.05	16.7	0.73	-4.46
V$SIX3	no	88	94	154.34	12.42	0.61	-4.9	148.51	12.19	0.63	-4.51
V$SAL1	no	145	190	395.57	19.88	0.48	-10.36	263.79	16.24	0.72	-4.57
V$ZF12	no	507	906	1345.99	36.66	0.67	-12.02	1054.17	32.45	0.86	-4.58
V$KID1	no	254	394	753.65	27.44	0.52	-13.12	497.37	22.3	0.79	-4.66
V$FAST	no	506	1070	1781.12	42.16	0.6	-16.88	1234.11	35.11	0.87	-4.69
O$INRE	no	389	601	912.91	30.2	0.66	-10.34	733.71	27.08	0.82	-4.92
V$LTSM	no	513	1054	1581.53	39.73	0.67	-13.29	1231.26	35.07	0.86	-5.07
V$PAX7	no	317	613	1195.58	34.56	0.51	-16.87	762.76	27.61	0.8	-5.44
V$STEM	no	552	1390	2299.44	47.89	0.6	-19	1610.83	40.1	0.86	-5.52
V$CEBP	no	644	2124	3144.87	55.98	0.68	-18.24	2397.52	48.9	0.89	-5.6
V$AIRE	no	410	735	1264.33	35.53	0.58	-14.91	902.96	30.03	0.81	-5.61
V$HMGB	no	49	98	180.45	13.43	0.54	-6.18	171.83	13.11	0.57	-5.67
V$IRFF	no	605	1855	2658.62	51.49	0.7	-15.62	2116.18	45.95	0.88	-5.69
V$BHLH	no	374	828	1493.48	38.61	0.55	-17.25	1014.46	31.83	0.82	-5.87
V$AARF	no	139	160	294.29	17.15	0.54	-7.86	253.77	15.93	0.63	-5.92
V$GFI1	no	382	617	1044.67	32.3	0.59	-13.25	784.14	27.99	0.79	-5.99
V$YY1F	no	632	1466	1991.39	44.58	0.74	-11.8	1717.22	41.4	0.85	-6.08
V$EVI1	no	670	2402	3563.02	59.58	0.67	-19.5	2737.2	52.24	0.88	-6.43
V$PAXH	no	300	810	1522.11	38.98	0.53	-18.28	1016.4	31.86	0.8	-6.49
V$NKX1	no	271	644	1235.99	35.13	0.52	-16.86	838.31	28.94	0.77	-6.73
V$MYT1	no	606	1977	3095.89	55.55	0.64	-20.15	2322.33	48.13	0.85	-7.19
V$LEFF	no	625	1769	2998.49	54.67	0.59	-22.5	2101.25	45.79	0.84	-7.27
V$HOXH	no	431	727	1231.58	35.07	0.59	-14.4	950.79	30.82	0.76	-7.28
V$ATBF	no	326	671	1343.37	36.63	0.5	-18.37	890.87	29.83	0.75	-7.39
O$YTBP	no	197	779	1807.27	42.47	0.43	-24.22	1019.09	31.91	0.76	-7.54
V$SATB	no	266	541	1208.66	34.74	0.45	-19.23	753.25	27.43	0.72	-7.75
V$BCDF	no	543	1263	2086.81	45.63	0.61	-18.06	1577.78	39.69	0.8	-7.94
V$PDX1	no	397	1038	1951.41	44.13	0.53	-20.71	1329.95	36.44	0.78	-8.03
V$GATA	no	645	2296	3716.99	60.85	0.62	-23.36	2735.01	52.22	0.84	-8.42
V$HNF6	no	483	1196	2405.97	48.99	0.5	-24.71	1529.6	39.08	0.78	-8.55
V$RUSH	no	579	1357	2357.29	48.49	0.58	-20.64	1719.78	41.43	0.79	-8.77
V$PIT1	no	533	2311	4305.67	65.47	0.54	-30.48	2775.16	52.6	0.83	-8.83
V$HOXC	no	616	1963	3408.01	58.27	0.58	-24.81	2398.19	48.91	0.82	-8.91
V$IRXF	no	275	683	1444.36	37.98	0.47	-20.06	972.43	31.17	0.7	-9.3
V$HNF1	no	618	2588	4235.96	64.94	0.61	-25.39	3112.08	55.69	0.83	-9.42
V$PARF	no	605	2354	3960.73	62.8	0.59	-25.59	2872.82	53.52	0.82	-9.7
V$CLOX	no	574	1815	3321.52	57.53	0.55	-26.2	2288.01	47.77	0.79	-9.91
V$NKXH	no	713	3187	4947.35	70.15	0.64	-25.1	3796.38	61.49	0.84	-9.92
O$PTBP	no	298	820	1942.08	44.02	0.42	-25.5	1156.77	33.99	0.71	-9.92
V$MEF2	no	465	1210	2301.58	47.92	0.53	-22.79	1607.59	40.06	0.75	-9.94
V$DLXF	no	430	1356	2621.96	51.13	0.52	-24.77	1775.72	42.1	0.76	-9.98
V$CDXF	no	525	1509	2927.25	54.02	0.52	-26.26	1955.89	44.18	0.77	-10.13
V$NKX6	no	478	1646	3150.74	56.04	0.52	-26.86	2123.44	46.03	0.78	-10.38
V$ARID	no	480	1859	3795.76	61.48	0.49	-31.51	2422.1	49.15	0.77	-11.47
V$ABDB	no	628	2714	4842.03	69.4	0.56	-30.67	3384.25	58.07	0.8	-11.55
V$HOMF	no	733	6076	9429.31	96.61	0.64	-34.71	7070.78	83.77	0.86	-11.88
V$DMRT	no	559	1666	3198.26	56.46	0.52	-27.15	2234.23	47.21	0.75	-12.05
V$OCT1	no	654	4122	7659.52	87.16	0.54	-40.59	5046.16	70.84	0.82	-13.05
V$BRN5	no	567	2861	5565.22	74.38	0.51	-36.36	3648.89	60.29	0.78	-13.08
O$VTBP	no	596	2817	5219.66	72.04	0.54	-33.36	3603.36	59.91	0.78	-13.13
V$HBOX	no	604	3318	6075.12	77.69	0.55	-35.5	4222.74	64.84	0.79	-13.96
V$HOXF	no	652	4350	7753.07	87.68	0.56	-38.82	5376.15	73.11	0.81	-14.04
V$FKHD	no	676	4511	7747.43	87.65	0.58	-36.93	5567.24	74.39	0.81	-14.21
V$CART	no	585	3542	6706.78	81.6	0.53	-38.79	4503.94	66.95	0.79	-14.38
V$BRNF	no	617	4298	8236.68	90.35	0.52	-43.6	5428.24	73.46	0.79	-15.39
V$LHXF	no	596	4601	8724.2	92.96	0.53	-44.36	5887.24	76.49	0.78	-16.82
V$SORY	no	744	8126	14263.4	118.51	0.57	-51.79	9784.57	98.4	0.83	-16.86
